# Supplementary material for: Decreasing proportion of Anopheles darlingi biting outdoors between long-lasting insecticidal net distributions in peri-Iquitos, Amazonian Peru
Source: Malar J. 2018 Feb 20;17:86. doi: 10.1186/s12936-018-2234-4 (PMC5819687; doi:10.1186/s12936-018-2234-4)
Supplement: Supplementary file 2 — Additional file 2. Dataset of Anopheles darlingi counts by collection, month, year, site, exophagic/endophagic, and time period. Collections in Cahuide and Lupuna from 2013-2015 and in Santa Emilia from 2015 are included. [file 12936_2018_2234_MOESM2_ESM.csv]

collection	month	year	site	exo/endo	time_period	count
1	1	2013	cah	endo	1	5
1	1	2013	cah	endo	2	0
1	1	2013	cah	endo	3	0
1	1	2013	cah	endo	4	0
1	1	2013	cah	exo	1	14
1	1	2013	cah	exo	2	61
1	1	2013	cah	exo	3	25
1	1	2013	cah	exo	4	12
2	1	2013	cah	endo	1	30
2	1	2013	cah	endo	2	22
2	1	2013	cah	endo	3	7
2	1	2013	cah	endo	4	10
2	1	2013	cah	exo	1	150
2	1	2013	cah	exo	2	166
2	1	2013	cah	exo	3	18
2	1	2013	cah	exo	4	20
1	2	2013	cah	endo	1	34
1	2	2013	cah	endo	2	15
1	2	2013	cah	endo	3	19
1	2	2013	cah	endo	4	15
1	2	2013	cah	exo	1	113
1	2	2013	cah	exo	2	141
1	2	2013	cah	exo	3	112
1	2	2013	cah	exo	4	26
2	2	2013	cah	endo	1	107
2	2	2013	cah	endo	2	151
2	2	2013	cah	endo	3	119
2	2	2013	cah	endo	4	37
2	2	2013	cah	exo	1	59
2	2	2013	cah	exo	2	24
2	2	2013	cah	exo	3	13
2	2	2013	cah	exo	4	13
1	3	2013	cah	endo	1	18
1	3	2013	cah	endo	2	5
1	3	2013	cah	endo	3	5
1	3	2013	cah	endo	4	7
1	3	2013	cah	exo	1	133
1	3	2013	cah	exo	2	187
1	3	2013	cah	exo	3	101
1	3	2013	cah	exo	4	99
2	3	2013	cah	endo	1	8
2	3	2013	cah	endo	2	3
2	3	2013	cah	endo	3	4
2	3	2013	cah	endo	4	5
2	3	2013	cah	exo	1	117
2	3	2013	cah	exo	2	86
2	3	2013	cah	exo	3	63
2	3	2013	cah	exo	4	28
1	4	2013	cah	endo	1	13
1	4	2013	cah	endo	2	4
1	4	2013	cah	endo	3	3
1	4	2013	cah	endo	4	4
1	4	2013	cah	exo	1	80
1	4	2013	cah	exo	2	102
1	4	2013	cah	exo	3	41
1	4	2013	cah	exo	4	16
2	4	2013	cah	endo	1	6
2	4	2013	cah	endo	2	0
2	4	2013	cah	endo	3	1
2	4	2013	cah	endo	4	1
2	4	2013	cah	exo	1	30
2	4	2013	cah	exo	2	18
2	4	2013	cah	exo	3	12
2	4	2013	cah	exo	4	6
1	5	2013	cah	endo	1	12
1	5	2013	cah	endo	2	9
1	5	2013	cah	endo	3	8
1	5	2013	cah	endo	4	0
1	5	2013	cah	exo	1	71
1	5	2013	cah	exo	2	70
1	5	2013	cah	exo	3	46
1	5	2013	cah	exo	4	35
2	5	2013	cah	endo	1	31
2	5	2013	cah	endo	2	18
2	5	2013	cah	endo	3	2
2	5	2013	cah	endo	4	6
2	5	2013	cah	exo	1	73
2	5	2013	cah	exo	2	68
2	5	2013	cah	exo	3	19
2	5	2013	cah	exo	4	20
1	6	2013	cah	endo	1	10
1	6	2013	cah	endo	2	34
1	6	2013	cah	endo	3	71
1	6	2013	cah	endo	4	38
1	6	2013	cah	exo	1	26
1	6	2013	cah	exo	2	0
1	6	2013	cah	exo	3	0
1	6	2013	cah	exo	4	0
2	6	2013	cah	endo	1	0
2	6	2013	cah	endo	2	0
2	6	2013	cah	endo	3	0
2	6	2013	cah	endo	4	0
2	6	2013	cah	exo	1	30
2	6	2013	cah	exo	2	26
2	6	2013	cah	exo	3	19
2	6	2013	cah	exo	4	10
1	8	2013	cah	endo	1	1
1	8	2013	cah	endo	2	1
1	8	2013	cah	endo	3	4
1	8	2013	cah	endo	4	1
1	8	2013	cah	exo	1	6
1	8	2013	cah	exo	2	5
1	8	2013	cah	exo	3	4
1	8	2013	cah	exo	4	3
2	8	2013	cah	endo	1	1
2	8	2013	cah	endo	2	0
2	8	2013	cah	endo	3	2
2	8	2013	cah	endo	4	1
2	8	2013	cah	exo	1	3
2	8	2013	cah	exo	2	2
2	8	2013	cah	exo	3	4
2	8	2013	cah	exo	4	2
1	10	2013	cah	endo	1	0
1	10	2013	cah	endo	2	2
1	10	2013	cah	endo	3	1
1	10	2013	cah	endo	4	0
1	10	2013	cah	exo	1	1
1	10	2013	cah	exo	2	2
1	10	2013	cah	exo	3	2
1	10	2013	cah	exo	4	2
2	10	2013	cah	endo	1	0
2	10	2013	cah	endo	2	1
2	10	2013	cah	endo	3	0
2	10	2013	cah	endo	4	1
2	10	2013	cah	exo	1	1
2	10	2013	cah	exo	2	3
2	10	2013	cah	exo	3	2
2	10	2013	cah	exo	4	2
1	12	2013	cah	endo	1	1
1	12	2013	cah	endo	2	0
1	12	2013	cah	endo	3	0
1	12	2013	cah	endo	4	1
1	12	2013	cah	exo	1	2
1	12	2013	cah	exo	2	1
1	12	2013	cah	exo	3	1
1	12	2013	cah	exo	4	0
2	12	2013	cah	endo	1	0
2	12	2013	cah	endo	2	2
2	12	2013	cah	endo	3	1
2	12	2013	cah	endo	4	0
2	12	2013	cah	exo	1	1
2	12	2013	cah	exo	2	2
2	12	2013	cah	exo	3	2
2	12	2013	cah	exo	4	3
1	1	2014	cah	endo	1	4
1	1	2014	cah	endo	2	2
1	1	2014	cah	endo	3	4
1	1	2014	cah	endo	4	2
1	1	2014	cah	exo	1	8
1	1	2014	cah	exo	2	4
1	1	2014	cah	exo	3	4
1	1	2014	cah	exo	4	4
2	1	2014	cah	endo	1	10
2	1	2014	cah	endo	2	4
2	1	2014	cah	endo	3	6
2	1	2014	cah	endo	4	6
2	1	2014	cah	exo	1	11
2	1	2014	cah	exo	2	7
2	1	2014	cah	exo	3	9
2	1	2014	cah	exo	4	3
1	2	2014	cah	endo	1	7
1	2	2014	cah	endo	2	0
1	2	2014	cah	endo	3	5
1	2	2014	cah	endo	4	9
1	2	2014	cah	exo	1	20
1	2	2014	cah	exo	2	10
1	2	2014	cah	exo	3	7
1	2	2014	cah	exo	4	7
2	2	2014	cah	endo	1	8
2	2	2014	cah	endo	2	0
2	2	2014	cah	endo	3	0
2	2	2014	cah	endo	4	7
2	2	2014	cah	exo	1	15
2	2	2014	cah	exo	2	12
2	2	2014	cah	exo	3	13
2	2	2014	cah	exo	4	13
1	3	2014	cah	endo	1	10
1	3	2014	cah	endo	2	6
1	3	2014	cah	endo	3	4
1	3	2014	cah	endo	4	10
1	3	2014	cah	exo	1	37
1	3	2014	cah	exo	2	21
1	3	2014	cah	exo	3	23
1	3	2014	cah	exo	4	13
2	3	2014	cah	endo	1	11
2	3	2014	cah	endo	2	4
2	3	2014	cah	endo	3	3
2	3	2014	cah	endo	4	5
2	3	2014	cah	exo	1	9
2	3	2014	cah	exo	2	9
2	3	2014	cah	exo	3	11
2	3	2014	cah	exo	4	8
1	4	2014	cah	endo	1	5
1	4	2014	cah	endo	2	3
1	4	2014	cah	endo	3	4
1	4	2014	cah	endo	4	6
1	4	2014	cah	exo	1	16
1	4	2014	cah	exo	2	12
1	4	2014	cah	exo	3	10
1	4	2014	cah	exo	4	6
2	4	2014	cah	endo	1	13
2	4	2014	cah	endo	2	4
2	4	2014	cah	endo	3	3
2	4	2014	cah	endo	4	4
2	4	2014	cah	exo	1	24
2	4	2014	cah	exo	2	19
2	4	2014	cah	exo	3	13
2	4	2014	cah	exo	4	13
1	5	2014	cah	endo	1	6
1	5	2014	cah	endo	2	2
1	5	2014	cah	endo	3	3
1	5	2014	cah	endo	4	1
1	5	2014	cah	exo	1	16
1	5	2014	cah	exo	2	3
1	5	2014	cah	exo	3	8
1	5	2014	cah	exo	4	6
2	5	2014	cah	endo	1	7
2	5	2014	cah	endo	2	3
2	5	2014	cah	endo	3	4
2	5	2014	cah	endo	4	4
2	5	2014	cah	exo	1	20
2	5	2014	cah	exo	2	10
2	5	2014	cah	exo	3	11
2	5	2014	cah	exo	4	7
1	6	2014	cah	endo	1	5
1	6	2014	cah	endo	2	1
1	6	2014	cah	endo	3	1
1	6	2014	cah	endo	4	1
1	6	2014	cah	exo	1	9
1	6	2014	cah	exo	2	6
1	6	2014	cah	exo	3	8
1	6	2014	cah	exo	4	0
2	6	2014	cah	endo	1	4
2	6	2014	cah	endo	2	2
2	6	2014	cah	endo	3	1
2	6	2014	cah	endo	4	4
2	6	2014	cah	exo	1	3
2	6	2014	cah	exo	2	3
2	6	2014	cah	exo	3	0
2	6	2014	cah	exo	4	0
1	8	2014	cah	endo	1	0
1	8	2014	cah	endo	2	2
1	8	2014	cah	endo	3	1
1	8	2014	cah	endo	4	2
1	8	2014	cah	exo	1	0
1	8	2014	cah	exo	2	2
1	8	2014	cah	exo	3	0
1	8	2014	cah	exo	4	1
2	8	2014	cah	endo	1	2
2	8	2014	cah	endo	2	0
2	8	2014	cah	endo	3	0
2	8	2014	cah	endo	4	2
2	8	2014	cah	exo	1	1
2	8	2014	cah	exo	2	3
2	8	2014	cah	exo	3	0
2	8	2014	cah	exo	4	3
1	10	2014	cah	endo	1	2
1	10	2014	cah	endo	2	0
1	10	2014	cah	endo	3	0
1	10	2014	cah	endo	4	0
1	10	2014	cah	exo	1	1
1	10	2014	cah	exo	2	0
1	10	2014	cah	exo	3	1
1	10	2014	cah	exo	4	1
2	10	2014	cah	endo	1	1
2	10	2014	cah	endo	2	0
2	10	2014	cah	endo	3	0
2	10	2014	cah	endo	4	1
2	10	2014	cah	exo	1	0
2	10	2014	cah	exo	2	0
2	10	2014	cah	exo	3	0
2	10	2014	cah	exo	4	0
1	12	2014	cah	endo	1	1
1	12	2014	cah	endo	2	0
1	12	2014	cah	endo	3	0
1	12	2014	cah	endo	4	3
1	12	2014	cah	exo	1	4
1	12	2014	cah	exo	2	0
1	12	2014	cah	exo	3	1
1	12	2014	cah	exo	4	4
2	12	2014	cah	endo	1	4
2	12	2014	cah	endo	2	2
2	12	2014	cah	endo	3	0
2	12	2014	cah	endo	4	0
2	12	2014	cah	exo	1	2
2	12	2014	cah	exo	2	2
2	12	2014	cah	exo	3	2
2	12	2014	cah	exo	4	5
1	1	2015	cah	endo	1	2
1	1	2015	cah	endo	2	3
1	1	2015	cah	endo	3	2
1	1	2015	cah	endo	4	1
1	1	2015	cah	exo	1	4
1	1	2015	cah	exo	2	4
1	1	2015	cah	exo	3	3
1	1	2015	cah	exo	4	1
2	1	2015	cah	endo	1	3
2	1	2015	cah	endo	2	4
2	1	2015	cah	endo	3	3
2	1	2015	cah	endo	4	1
2	1	2015	cah	exo	1	6
2	1	2015	cah	exo	2	3
2	1	2015	cah	exo	3	3
2	1	2015	cah	exo	4	2
1	2	2015	cah	endo	1	9
1	2	2015	cah	endo	2	5
1	2	2015	cah	endo	3	2
1	2	2015	cah	endo	4	0
1	2	2015	cah	exo	1	6
1	2	2015	cah	exo	2	4
1	2	2015	cah	exo	3	5
1	2	2015	cah	exo	4	3
2	2	2015	cah	endo	1	5
2	2	2015	cah	endo	2	4
2	2	2015	cah	endo	3	1
2	2	2015	cah	endo	4	1
2	2	2015	cah	exo	1	6
2	2	2015	cah	exo	2	4
2	2	2015	cah	exo	3	7
2	2	2015	cah	exo	4	3
1	3	2015	cah	endo	1	8
1	3	2015	cah	endo	2	3
1	3	2015	cah	endo	3	1
1	3	2015	cah	endo	4	1
1	3	2015	cah	exo	1	8
1	3	2015	cah	exo	2	6
1	3	2015	cah	exo	3	4
1	3	2015	cah	exo	4	3
2	3	2015	cah	endo	1	7
2	3	2015	cah	endo	2	5
2	3	2015	cah	endo	3	4
2	3	2015	cah	endo	4	2
2	3	2015	cah	exo	1	5
2	3	2015	cah	exo	2	9
2	3	2015	cah	exo	3	6
2	3	2015	cah	exo	4	3
1	4	2015	cah	endo	1	13
1	4	2015	cah	endo	2	4
1	4	2015	cah	endo	3	3
1	4	2015	cah	endo	4	1
1	4	2015	cah	exo	1	10
1	4	2015	cah	exo	2	6
1	4	2015	cah	exo	3	10
1	4	2015	cah	exo	4	5
2	4	2015	cah	endo	1	11
2	4	2015	cah	endo	2	6
2	4	2015	cah	endo	3	5
2	4	2015	cah	endo	4	1
2	4	2015	cah	exo	1	16
2	4	2015	cah	exo	2	5
2	4	2015	cah	exo	3	8
2	4	2015	cah	exo	4	8
1	5	2015	cah	endo	1	8
1	5	2015	cah	endo	2	6
1	5	2015	cah	endo	3	5
1	5	2015	cah	endo	4	1
1	5	2015	cah	exo	1	14
1	5	2015	cah	exo	2	2
1	5	2015	cah	exo	3	9
1	5	2015	cah	exo	4	7
2	5	2015	cah	endo	1	10
2	5	2015	cah	endo	2	5
2	5	2015	cah	endo	3	3
2	5	2015	cah	endo	4	10
2	5	2015	cah	exo	1	7
2	5	2015	cah	exo	2	9
2	5	2015	cah	exo	3	7
2	5	2015	cah	exo	4	0
1	6	2015	cah	endo	1	2
1	6	2015	cah	endo	2	1
1	6	2015	cah	endo	3	3
1	6	2015	cah	endo	4	0
1	6	2015	cah	exo	1	2
1	6	2015	cah	exo	2	1
1	6	2015	cah	exo	3	3
1	6	2015	cah	exo	4	3
2	6	2015	cah	endo	1	7
2	6	2015	cah	endo	2	3
2	6	2015	cah	endo	3	0
2	6	2015	cah	endo	4	3
2	6	2015	cah	exo	1	4
2	6	2015	cah	exo	2	7
2	6	2015	cah	exo	3	6
2	6	2015	cah	exo	4	3
1	1	2013	lup	endo	1	7
1	1	2013	lup	endo	2	7
1	1	2013	lup	endo	3	0
1	1	2013	lup	endo	4	0
1	1	2013	lup	exo	1	27
1	1	2013	lup	exo	2	20
1	1	2013	lup	exo	3	20
1	1	2013	lup	exo	4	6
2	1	2013	lup	endo	1	15
2	1	2013	lup	endo	2	1
2	1	2013	lup	endo	3	1
2	1	2013	lup	endo	4	2
2	1	2013	lup	exo	1	32
2	1	2013	lup	exo	2	22
2	1	2013	lup	exo	3	11
2	1	2013	lup	exo	4	9
1	2	2013	lup	endo	1	66
1	2	2013	lup	endo	2	88
1	2	2013	lup	endo	3	25
1	2	2013	lup	endo	4	17
1	2	2013	lup	exo	1	63
1	2	2013	lup	exo	2	56
1	2	2013	lup	exo	3	20
1	2	2013	lup	exo	4	46
2	2	2013	lup	endo	1	34
2	2	2013	lup	endo	2	12
2	2	2013	lup	endo	3	14
2	2	2013	lup	endo	4	8
2	2	2013	lup	exo	1	52
2	2	2013	lup	exo	2	13
2	2	2013	lup	exo	3	18
2	2	2013	lup	exo	4	27
1	3	2013	lup	endo	1	57
1	3	2013	lup	endo	2	21
1	3	2013	lup	endo	3	7
1	3	2013	lup	endo	4	9
1	3	2013	lup	exo	1	79
1	3	2013	lup	exo	2	33
1	3	2013	lup	exo	3	23
1	3	2013	lup	exo	4	20
2	3	2013	lup	endo	1	55
2	3	2013	lup	endo	2	56
2	3	2013	lup	endo	3	9
2	3	2013	lup	endo	4	16
2	3	2013	lup	exo	1	76
2	3	2013	lup	exo	2	91
2	3	2013	lup	exo	3	27
2	3	2013	lup	exo	4	23
1	4	2013	lup	endo	1	5
1	4	2013	lup	endo	2	2
1	4	2013	lup	endo	3	2
1	4	2013	lup	endo	4	1
1	4	2013	lup	exo	1	40
1	4	2013	lup	exo	2	52
1	4	2013	lup	exo	3	60
1	4	2013	lup	exo	4	38
2	4	2013	lup	endo	1	0
2	4	2013	lup	endo	2	0
2	4	2013	lup	endo	3	0
2	4	2013	lup	endo	4	0
2	4	2013	lup	exo	1	27
2	4	2013	lup	exo	2	29
2	4	2013	lup	exo	3	32
2	4	2013	lup	exo	4	29
1	5	2013	lup	endo	1	10
1	5	2013	lup	endo	2	7
1	5	2013	lup	endo	3	6
1	5	2013	lup	endo	4	2
1	5	2013	lup	exo	1	49
1	5	2013	lup	exo	2	44
1	5	2013	lup	exo	3	54
1	5	2013	lup	exo	4	40
2	5	2013	lup	endo	1	5
2	5	2013	lup	endo	2	3
2	5	2013	lup	endo	3	8
2	5	2013	lup	endo	4	3
2	5	2013	lup	exo	1	19
2	5	2013	lup	exo	2	12
2	5	2013	lup	exo	3	38
2	5	2013	lup	exo	4	44
1	6	2013	lup	endo	1	0
1	6	2013	lup	endo	2	0
1	6	2013	lup	endo	3	0
1	6	2013	lup	endo	4	0
1	6	2013	lup	exo	1	59
1	6	2013	lup	exo	2	55
1	6	2013	lup	exo	3	58
1	6	2013	lup	exo	4	43
2	6	2013	lup	endo	1	0
2	6	2013	lup	endo	2	0
2	6	2013	lup	endo	3	0
2	6	2013	lup	endo	4	0
2	6	2013	lup	exo	1	27
2	6	2013	lup	exo	2	23
2	6	2013	lup	exo	3	24
2	6	2013	lup	exo	4	24
1	8	2013	lup	endo	1	2
1	8	2013	lup	endo	2	1
1	8	2013	lup	endo	3	0
1	8	2013	lup	endo	4	0
1	8	2013	lup	exo	1	5
1	8	2013	lup	exo	2	3
1	8	2013	lup	exo	3	3
1	8	2013	lup	exo	4	2
2	8	2013	lup	endo	1	2
2	8	2013	lup	endo	2	1
2	8	2013	lup	endo	3	2
2	8	2013	lup	endo	4	0
2	8	2013	lup	exo	1	2
2	8	2013	lup	exo	2	2
2	8	2013	lup	exo	3	2
2	8	2013	lup	exo	4	1
1	10	2013	lup	endo	1	0
1	10	2013	lup	endo	2	2
1	10	2013	lup	endo	3	0
1	10	2013	lup	endo	4	1
1	10	2013	lup	exo	1	1
1	10	2013	lup	exo	2	2
1	10	2013	lup	exo	3	1
1	10	2013	lup	exo	4	1
2	10	2013	lup	endo	1	0
2	10	2013	lup	endo	2	0
2	10	2013	lup	endo	3	0
2	10	2013	lup	endo	4	0
2	10	2013	lup	exo	1	1
2	10	2013	lup	exo	2	2
2	10	2013	lup	exo	3	2
2	10	2013	lup	exo	4	1
1	12	2013	lup	endo	1	1
1	12	2013	lup	endo	2	1
1	12	2013	lup	endo	3	0
1	12	2013	lup	endo	4	1
1	12	2013	lup	exo	1	1
1	12	2013	lup	exo	2	1
1	12	2013	lup	exo	3	1
1	12	2013	lup	exo	4	0
2	12	2013	lup	endo	1	0
2	12	2013	lup	endo	2	0
2	12	2013	lup	endo	3	0
2	12	2013	lup	endo	4	0
2	12	2013	lup	exo	1	1
2	12	2013	lup	exo	2	2
2	12	2013	lup	exo	3	1
2	12	2013	lup	exo	4	3
1	1	2014	lup	endo	1	8
1	1	2014	lup	endo	2	5
1	1	2014	lup	endo	3	5
1	1	2014	lup	endo	4	4
1	1	2014	lup	exo	1	27
1	1	2014	lup	exo	2	21
1	1	2014	lup	exo	3	11
1	1	2014	lup	exo	4	3
2	1	2014	lup	endo	1	14
2	1	2014	lup	endo	2	6
2	1	2014	lup	endo	3	7
2	1	2014	lup	endo	4	8
2	1	2014	lup	exo	1	17
2	1	2014	lup	exo	2	7
2	1	2014	lup	exo	3	14
2	1	2014	lup	exo	4	5
1	2	2014	lup	endo	1	10
1	2	2014	lup	endo	2	0
1	2	2014	lup	endo	3	5
1	2	2014	lup	endo	4	12
1	2	2014	lup	exo	1	29
1	2	2014	lup	exo	2	18
1	2	2014	lup	exo	3	8
1	2	2014	lup	exo	4	11
2	2	2014	lup	endo	1	10
2	2	2014	lup	endo	2	0
2	2	2014	lup	endo	3	2
2	2	2014	lup	endo	4	8
2	2	2014	lup	exo	1	23
2	2	2014	lup	exo	2	17
2	2	2014	lup	exo	3	17
2	2	2014	lup	exo	4	17
1	3	2014	lup	endo	1	10
1	3	2014	lup	endo	2	6
1	3	2014	lup	endo	3	4
1	3	2014	lup	endo	4	10
1	3	2014	lup	exo	1	37
1	3	2014	lup	exo	2	21
1	3	2014	lup	exo	3	23
1	3	2014	lup	exo	4	13
2	3	2014	lup	endo	1	21
2	3	2014	lup	endo	2	8
2	3	2014	lup	endo	3	4
2	3	2014	lup	endo	4	12
2	3	2014	lup	exo	1	23
2	3	2014	lup	exo	2	28
2	3	2014	lup	exo	3	19
2	3	2014	lup	exo	4	12
1	4	2014	lup	endo	1	15
1	4	2014	lup	endo	2	3
1	4	2014	lup	endo	3	5
1	4	2014	lup	endo	4	9
1	4	2014	lup	exo	1	40
1	4	2014	lup	exo	2	37
1	4	2014	lup	exo	3	28
1	4	2014	lup	exo	4	9
2	4	2014	lup	endo	1	18
2	4	2014	lup	endo	2	6
2	4	2014	lup	endo	3	5
2	4	2014	lup	endo	4	5
2	4	2014	lup	exo	1	36
2	4	2014	lup	exo	2	24
2	4	2014	lup	exo	3	24
2	4	2014	lup	exo	4	17
1	5	2014	lup	endo	1	9
1	5	2014	lup	endo	2	2
1	5	2014	lup	endo	3	3
1	5	2014	lup	endo	4	1
1	5	2014	lup	exo	1	16
1	5	2014	lup	exo	2	6
1	5	2014	lup	exo	3	10
1	5	2014	lup	exo	4	8
2	5	2014	lup	endo	1	11
2	5	2014	lup	endo	2	5
2	5	2014	lup	endo	3	4
2	5	2014	lup	endo	4	4
2	5	2014	lup	exo	1	31
2	5	2014	lup	exo	2	14
2	5	2014	lup	exo	3	17
2	5	2014	lup	exo	4	9
1	6	2014	lup	endo	1	10
1	6	2014	lup	endo	2	3
1	6	2014	lup	endo	3	1
1	6	2014	lup	endo	4	5
1	6	2014	lup	exo	1	12
1	6	2014	lup	exo	2	7
1	6	2014	lup	exo	3	9
1	6	2014	lup	exo	4	4
2	6	2014	lup	endo	1	4
2	6	2014	lup	endo	2	5
2	6	2014	lup	endo	3	2
2	6	2014	lup	endo	4	3
2	6	2014	lup	exo	1	7
2	6	2014	lup	exo	2	6
2	6	2014	lup	exo	3	8
2	6	2014	lup	exo	4	5
1	8	2014	lup	endo	1	0
1	8	2014	lup	endo	2	2
1	8	2014	lup	endo	3	1
1	8	2014	lup	endo	4	2
1	8	2014	lup	exo	1	2
1	8	2014	lup	exo	2	3
1	8	2014	lup	exo	3	6
1	8	2014	lup	exo	4	2
2	8	2014	lup	endo	1	1
2	8	2014	lup	endo	2	0
2	8	2014	lup	endo	3	0
2	8	2014	lup	endo	4	2
2	8	2014	lup	exo	1	1
2	8	2014	lup	exo	2	3
2	8	2014	lup	exo	3	3
2	8	2014	lup	exo	4	1
1	10	2014	lup	endo	1	1
1	10	2014	lup	endo	2	1
1	10	2014	lup	endo	3	0
1	10	2014	lup	endo	4	0
1	10	2014	lup	exo	1	1
1	10	2014	lup	exo	2	3
1	10	2014	lup	exo	3	0
1	10	2014	lup	exo	4	2
2	10	2014	lup	endo	1	3
2	10	2014	lup	endo	2	0
2	10	2014	lup	endo	3	0
2	10	2014	lup	endo	4	1
2	10	2014	lup	exo	1	2
2	10	2014	lup	exo	2	2
2	10	2014	lup	exo	3	3
2	10	2014	lup	exo	4	2
1	12	2014	lup	endo	1	6
1	12	2014	lup	endo	2	1
1	12	2014	lup	endo	3	4
1	12	2014	lup	endo	4	3
1	12	2014	lup	exo	1	10
1	12	2014	lup	exo	2	4
1	12	2014	lup	exo	3	4
1	12	2014	lup	exo	4	8
2	12	2014	lup	endo	1	5
2	12	2014	lup	endo	2	3
2	12	2014	lup	endo	3	4
2	12	2014	lup	endo	4	5
2	12	2014	lup	exo	1	9
2	12	2014	lup	exo	2	9
2	12	2014	lup	exo	3	5
2	12	2014	lup	exo	4	7
1	1	2015	lup	endo	1	4
1	1	2015	lup	endo	2	1
1	1	2015	lup	endo	3	4
1	1	2015	lup	endo	4	2
1	1	2015	lup	exo	1	8
1	1	2015	lup	exo	2	8
1	1	2015	lup	exo	3	7
1	1	2015	lup	exo	4	2
2	1	2015	lup	endo	1	8
2	1	2015	lup	endo	2	5
2	1	2015	lup	endo	3	5
2	1	2015	lup	endo	4	3
2	1	2015	lup	exo	1	10
2	1	2015	lup	exo	2	5
2	1	2015	lup	exo	3	4
2	1	2015	lup	exo	4	4
1	2	2015	lup	endo	1	12
1	2	2015	lup	endo	2	6
1	2	2015	lup	endo	3	4
1	2	2015	lup	endo	4	3
1	2	2015	lup	exo	1	16
1	2	2015	lup	exo	2	8
1	2	2015	lup	exo	3	8
1	2	2015	lup	exo	4	7
2	2	2015	lup	endo	1	9
2	2	2015	lup	endo	2	5
2	2	2015	lup	endo	3	5
2	2	2015	lup	endo	4	5
2	2	2015	lup	exo	1	15
2	2	2015	lup	exo	2	8
2	2	2015	lup	exo	3	9
2	2	2015	lup	exo	4	7
1	3	2015	lup	endo	1	5
1	3	2015	lup	endo	2	5
1	3	2015	lup	endo	3	1
1	3	2015	lup	endo	4	3
1	3	2015	lup	exo	1	9
1	3	2015	lup	exo	2	5
1	3	2015	lup	exo	3	6
1	3	2015	lup	exo	4	6
2	3	2015	lup	endo	1	9
2	3	2015	lup	endo	2	7
2	3	2015	lup	endo	3	10
2	3	2015	lup	endo	4	6
2	3	2015	lup	exo	1	20
2	3	2015	lup	exo	2	18
2	3	2015	lup	exo	3	11
2	3	2015	lup	exo	4	6
1	4	2015	lup	endo	1	20
1	4	2015	lup	endo	2	4
1	4	2015	lup	endo	3	9
1	4	2015	lup	endo	4	9
1	4	2015	lup	exo	1	25
1	4	2015	lup	exo	2	14
1	4	2015	lup	exo	3	15
1	4	2015	lup	exo	4	8
2	4	2015	lup	endo	1	15
2	4	2015	lup	endo	2	11
2	4	2015	lup	endo	3	10
2	4	2015	lup	endo	4	7
2	4	2015	lup	exo	1	32
2	4	2015	lup	exo	2	13
2	4	2015	lup	exo	3	16
2	4	2015	lup	exo	4	9
1	5	2015	lup	endo	1	14
1	5	2015	lup	endo	2	7
1	5	2015	lup	endo	3	7
1	5	2015	lup	endo	4	7
1	5	2015	lup	exo	1	25
1	5	2015	lup	exo	2	15
1	5	2015	lup	exo	3	16
1	5	2015	lup	exo	4	4
2	5	2015	lup	endo	1	17
2	5	2015	lup	endo	2	5
2	5	2015	lup	endo	3	6
2	5	2015	lup	endo	4	0
2	5	2015	lup	exo	1	20
2	5	2015	lup	exo	2	11
2	5	2015	lup	exo	3	12
2	5	2015	lup	exo	4	6
1	6	2015	lup	endo	1	7
1	6	2015	lup	endo	2	2
1	6	2015	lup	endo	3	1
1	6	2015	lup	endo	4	1
1	6	2015	lup	exo	1	7
1	6	2015	lup	exo	2	5
1	6	2015	lup	exo	3	7
1	6	2015	lup	exo	4	1
2	6	2015	lup	endo	1	8
2	6	2015	lup	endo	2	2
2	6	2015	lup	endo	3	1
2	6	2015	lup	endo	4	3
2	6	2015	lup	exo	1	11
2	6	2015	lup	exo	2	1
2	6	2015	lup	exo	3	9
2	6	2015	lup	exo	4	5
1	5	2015	sem	endo	1	1
1	5	2015	sem	endo	2	0
1	5	2015	sem	endo	3	4
1	5	2015	sem	endo	4	2
1	5	2015	sem	exo	1	4
1	5	2015	sem	exo	2	4
1	5	2015	sem	exo	3	12
1	5	2015	sem	exo	4	6
2	5	2015	sem	endo	1	5
2	5	2015	sem	endo	2	4
2	5	2015	sem	endo	3	9
2	5	2015	sem	endo	4	1
2	5	2015	sem	exo	1	12
2	5	2015	sem	exo	2	18
2	5	2015	sem	exo	3	11
2	5	2015	sem	exo	4	8
1	6	2015	sem	endo	1	9
1	6	2015	sem	endo	2	8
1	6	2015	sem	endo	3	9
1	6	2015	sem	endo	4	3
1	6	2015	sem	exo	1	12
1	6	2015	sem	exo	2	12
1	6	2015	sem	exo	3	15
1	6	2015	sem	exo	4	8
2	6	2015	sem	endo	1	8
2	6	2015	sem	endo	2	13
2	6	2015	sem	endo	3	5
2	6	2015	sem	endo	4	2
2	6	2015	sem	exo	1	24
2	6	2015	sem	exo	2	21
2	6	2015	sem	exo	3	19
2	6	2015	sem	exo	4	10
1	7	2015	sem	endo	1	6
1	7	2015	sem	endo	2	7
1	7	2015	sem	endo	3	4
1	7	2015	sem	endo	4	3
1	7	2015	sem	exo	1	13
1	7	2015	sem	exo	2	13
1	7	2015	sem	exo	3	15
1	7	2015	sem	exo	4	4
2	7	2015	sem	endo	1	7
2	7	2015	sem	endo	2	16
2	7	2015	sem	endo	3	7
2	7	2015	sem	endo	4	2
2	7	2015	sem	exo	1	21
2	7	2015	sem	exo	2	12
2	7	2015	sem	exo	3	10
2	7	2015	sem	exo	4	5
1	8	2015	sem	endo	1	8
1	8	2015	sem	endo	2	11
1	8	2015	sem	endo	3	7
1	8	2015	sem	endo	4	1
1	8	2015	sem	exo	1	9
1	8	2015	sem	exo	2	13
1	8	2015	sem	exo	3	7
1	8	2015	sem	exo	4	4
2	8	2015	sem	endo	1	6
2	8	2015	sem	endo	2	6
2	8	2015	sem	endo	3	6
2	8	2015	sem	endo	4	3
2	8	2015	sem	exo	1	13
2	8	2015	sem	exo	2	11
2	8	2015	sem	exo	3	10
2	8	2015	sem	exo	4	3
1	9	2015	sem	endo	1	2
1	9	2015	sem	endo	2	3
1	9	2015	sem	endo	3	3
1	9	2015	sem	endo	4	3
1	9	2015	sem	exo	1	7
1	9	2015	sem	exo	2	7
1	9	2015	sem	exo	3	10
1	9	2015	sem	exo	4	4
2	9	2015	sem	endo	1	0
2	9	2015	sem	endo	2	0
2	9	2015	sem	endo	3	0
2	9	2015	sem	endo	4	0
2	9	2015	sem	exo	1	0
2	9	2015	sem	exo	2	0
2	9	2015	sem	exo	3	0
2	9	2015	sem	exo	4	0
