# Supplementary material for: Decreasing proportion of Anopheles darlingi biting outdoors between long-lasting insecticidal net distributions in peri-Iquitos, Amazonian Peru
Source: Malar J. 2018 Feb 20;17:86. doi: 10.1186/s12936-018-2234-4 (PMC5819687; doi:10.1186/s12936-018-2234-4)
Supplement: Supplementary file 3 — Additional file 3. Bash scripts with commands used to align the sequencing reads to the Anopheles darlingi genome scaffolds and to run the Stacks pipeline. [file 12936_2018_2234_MOESM3_ESM.txt]

# masterbashscript.sh - run ref_map on An. darlingi nextRAD data

#!/bin/bash

# Quality filter the reads - includes all 320 Peruvian samples and 57 Brazilian samples from Emerson et al. 2015

projectdir=~/bitetimeloc_nextrad/
seqdir=/illumina/HCHYTBBXX/669/
outdir=$projectdir/filtered_sequences

mkdir $outdir
process_radtags -p $seqdir -b $projectdir/barcodes_669 -o $outdir -c -q --index_null --disable_rad_check -i 'gzfastq'

seqdir=/illumina/HCHYTBBXX/670/

process_radtags -p $seqdir -b $projectdir/barcodes_670 -o $outdir -c -q --index_null --disable_rad_check -i 'gzfastq'

# Take all reads and align to darlingi genome scaffolds

projectdir=~/bitetimeloc_nextrad/
inputdir=$projectdir/filtered_sequences
dbname="Adar_scaffolds"
dbdir=/genomes/Adarlingi

mkdir $projectdir/alignments_newsettings_withbrazil
outputdir=$projectdir/alignments_newsettings_withbrazil
touch $outputdir/align.log

for f in $inputdir/*.fq.gz
do
  echo "Processing: $f" >> $outputdir/align.log
  filename=$(basename $f | sed 's/\.fq.gz//')
  gsnap -t 60 -n 1 -i 2 -m 5 --min-coverage=0.95 --quiet-if-excessive -A sam -d $dbname -D $dbdir --gunzip $f >$outputdir/$filename.sam 2 >>$outputdir/align.log
done

# Convert sam files to indexed bam files

projectdir=~/bitetimeloc_nextrad/alignments_newsettings_withbrazil
touch $projectdir/samtobam.log

for f in $projectdir/*.sam
do
 echo "Processing: $f" >> $projectdir/samtobam.log
 filename=$(basename $f | sed 's/\.sam//')
 samtools view -bS $projectdir/$filename.sam > $projectdir/$filename.bam
 samtools sort $projectdir/$filename.bam $projectdir/${filename}_sorted
 samtools index $projectdir/${filename}_sorted.bam $projectdir/${filename}_sorted.bam.bai
 rm $projectdir/$filename.sam $projectdir/$filename.bam
done

# Run ref_map.pl, creating a MYSQL database to allow use of the Stacks web browser
# Sample list includes all Brazilian samples, only 162 Peruvian samples with >200,000 aligned reads

basedir=~/bitetimeloc_nextrad
aligndir=$basedir/alignments_newsettings_withbrazil
stacksdir=$basedir/stacks_withbrazil_200k
dbname="dar_bitetimeloc_wbrazil_over200k_radtags"

mkdir $stacksdir

ref_map.pl -b 1 -o $stacksdir -T 20 -O $basedir/samplelist_withbrazil_over200kalignedreads.tsv -m 5 -B $dbname \
           --samples $aligndir -D 'An darlingi biting time/loc KP new alignment m5 with Brazil over 200k aligned reads' \
           --overw_db \

index_radtags.pl -c -t -D $dbname

# Run rxstacks genotype correction module, then re-run cstacks and sstacks
# Includes creation of MySQL database

projectdir=~/bitetimeloc_nextrad
stacksdir=$projectdir/stacks_withbrazil_200k
rxdir=$stacksdir/stacks_rx_lnl200
dbname="darbitetimeloc_withbrazil200k_rx200_radtags"
files=$(cat $projectdir/withbrazil_over200kalignedreads.tsv)

mkdir $rxdir

mysql -e 'CREATE DATABASE darbitetimeloc_withbrazil200k_rx200_radtags'
mysql $dbname < /usr/local/share/stacks/sql/stacks.sql

rxstacks -b 1 -P $stacksdir -o $rxdir -t 20 --conf_lim 0.25 --prune_haplo --model_type bounded --bound_high 0.1 \
  --lnl_lim -200.0 --lnl_dist --verbose

samp=""
for f in $files
do
 samp+="-s $rxdir/$f ";
done

cstacks -b 1 -g -p 20 -o $rxdir &>> $rxdir/cstackslog $samp

for f in $files
do
 sstacks -g -p 20 -b 1 -c $rxdir/batch_1 \
 -s $rxdir/${f} \
 -o $rxdir/ &>> $rxdir/sstackslog
done

load_radtags.pl -D $dbname -p $rxdir -b 1 -M $projectdir/samplelist_withbrazil_over200kalignedreads.tsv \
	-c -B -e 'An darlingi biting time/loc KP new alignment m5 with Brazil over 200k aligned reads - after rxstacks lnl_lim -200'
index_radtags.pl -D $dbname -c -t

# Run populations to create Structure file
# Sample list includes only 162 Peruvian samples, all in 1 population

basedir=~/bitetimeloc_nextrad
stacksdir=$basedir/stacks_withbrazil_200k/stacks_rx_lnl200
outdir=$stacksdir/populations_r0.75

populations -b 1 -P $stacksdir -M $basedir/samplelist_onlyperu_over200kalignedreads.tsv -O $outdir \
        -t 20 -r 0.75 --write_single_snp --structure
