# Supplementary material for: Decreasing proportion of Anopheles darlingi biting outdoors between long-lasting insecticidal net distributions in peri-Iquitos, Amazonian Peru
Source: Malar J. 2018 Feb 20;17:86. doi: 10.1186/s12936-018-2234-4 (PMC5819687; doi:10.1186/s12936-018-2234-4)
Supplement: Supplementary file 4 — Additional file 4. STRUCTURE file used for STRUCTURE, PCA and DAPC analyses, with genotypes for 162 individuals at 1,021 loci. [file 12936_2018_2234_MOESM4_ESM.str]

	3850_11	3837_12	3839_93	3847_42	17367_14	17370_18	3875_14	535_23	12455_36	12472_32	515_9	20_59	68_6	70_9	74_45	11816_38	80_18	119_6	120_11	123_10	133_20	195_15	12003_15	177_11	183_9	219_24	12009_20	199_67	205_45	12109_51	270_17	276_31	228_48	238_123	239_129	12083_4	297_11	12252_102	361_38	362_7	12240_18	353_9	318_11	327_15	401_145	415_7	397_9	12318_17	382_56
14CAH232	1	2	3	1	3	0	0	3	2	0	0	3	3	3	3	3	0	2	3	3	2	1	3	0	1	3	3	0	3	3	0	3	3	1	3	2	0	3	0	3	3	0	1	2	3	2	4	2	0
14CAH232	1	2	3	1	3	0	0	3	2	0	0	3	3	3	3	3	0	2	3	3	2	1	3	0	1	3	3	0	3	3	0	3	3	1	3	2	0	3	0	3	3	0	1	2	3	4	4	2	0
14CAH233	1	2	3	1	3	1	1	1	2	1	3	3	3	3	3	3	1	2	3	3	2	1	3	3	1	3	3	2	3	3	1	0	3	1	3	2	3	3	3	3	3	3	1	2	3	4	4	2	3
14CAH233	1	2	3	1	3	1	3	3	2	1	3	3	3	3	3	3	3	2	3	3	2	2	3	3	1	3	3	2	3	3	2	0	3	1	3	2	3	3	3	3	3	3	1	4	3	4	4	2	3
14CAH237	1	2	3	1	3	3	3	3	2	1	3	3	3	3	3	3	3	2	3	3	2	2	3	3	1	3	3	2	3	3	2	3	3	1	3	2	3	3	3	3	3	3	1	4	3	0	4	2	3
14CAH237	1	2	3	1	3	3	3	3	2	1	3	3	3	3	3	3	3	2	3	3	2	2	3	3	3	3	3	2	3	3	2	3	3	1	3	2	3	3	3	3	3	3	1	4	3	0	4	2	3
14CAH242	1	0	0	0	3	3	3	3	0	0	0	3	0	0	3	3	3	2	0	3	2	1	0	3	1	0	0	2	3	3	0	0	0	0	3	2	3	3	0	0	0	3	0	4	3	0	0	0	0
14CAH242	1	0	0	0	3	3	3	3	0	0	0	3	0	0	3	3	3	2	0	3	2	1	0	3	1	0	0	2	3	3	0	0	0	0	3	2	3	3	0	0	0	3	0	4	3	0	0	0	0
14CAH247	1	2	3	1	3	3	0	0	2	1	3	3	3	3	3	3	3	0	0	3	0	1	3	3	1	3	3	0	0	3	1	0	3	3	3	2	3	0	0	3	3	0	1	2	3	2	4	2	3
14CAH247	1	2	3	1	3	3	0	0	2	1	3	3	3	3	3	3	3	0	0	3	0	1	3	3	3	3	3	0	0	3	1	0	3	3	3	2	3	0	0	3	3	0	4	4	3	2	4	2	3
14CAH260	1	2	3	1	3	3	0	1	2	1	3	3	3	3	3	3	3	2	3	3	2	1	3	3	1	3	3	2	3	3	2	3	3	1	3	0	0	3	3	3	3	0	1	2	3	2	4	2	3
14CAH260	1	2	3	1	3	3	0	3	2	1	3	3	3	3	3	3	3	2	3	3	2	1	3	3	1	3	3	2	3	3	2	3	3	1	3	0	0	3	3	3	3	0	1	4	3	2	4	2	3
14CAH261	1	2	0	0	3	1	3	0	2	1	3	3	3	0	3	3	3	2	3	3	2	0	3	3	1	3	3	2	3	3	1	3	3	1	3	2	3	3	3	0	0	0	1	2	3	2	0	2	3
14CAH261	1	2	0	0	3	3	3	0	2	1	3	3	3	0	3	3	3	2	3	3	2	0	3	3	1	4	3	2	3	3	2	3	3	1	3	2	3	3	3	0	0	0	1	4	3	2	0	2	3
14CAH262	1	2	3	1	3	3	3	3	2	1	3	3	3	3	3	3	3	2	3	3	4	1	3	3	1	3	3	2	0	3	0	3	3	1	3	2	3	3	3	3	3	0	1	4	3	2	4	2	0
14CAH262	1	2	3	1	3	3	3	3	2	1	3	3	3	3	3	4	3	2	3	3	4	1	3	3	1	3	3	2	0	3	0	3	3	1	3	2	3	3	3	3	3	0	1	4	3	2	4	2	0
14CAH265	1	2	3	1	3	1	3	3	0	1	3	3	3	3	3	3	1	2	3	3	2	1	3	3	1	3	3	2	3	3	2	3	3	1	3	2	3	3	3	3	0	3	1	4	3	2	4	2	3
14CAH265	1	2	3	1	3	3	3	3	0	1	3	3	3	3	3	3	3	2	3	3	2	2	3	3	1	3	3	2	3	3	2	3	3	1	3	2	3	3	3	3	0	3	1	4	3	2	4	2	3
14CAH274	1	2	3	1	3	3	1	3	2	1	3	3	3	3	3	0	3	2	3	3	2	1	3	3	1	3	3	2	3	3	2	3	3	1	3	2	3	3	3	3	3	3	1	4	3	2	2	2	3
14CAH274	1	2	3	1	3	3	3	3	2	1	3	3	3	3	3	0	3	2	3	3	2	1	3	3	3	3	3	2	3	3	2	3	3	1	3	2	3	3	3	3	3	3	1	4	3	2	4	2	3
14CAH276	1	0	0	0	0	3	1	3	2	0	3	3	3	0	3	0	3	0	0	0	2	0	3	0	1	0	0	0	0	0	0	0	0	0	3	2	0	3	0	0	3	0	0	4	0	0	4	0	3
14CAH276	1	0	0	0	0	3	1	3	2	0	3	3	3	0	3	0	3	0	0	0	2	0	3	0	3	0	0	0	0	0	0	0	0	0	3	2	0	3	0	0	3	0	0	4	0	0	4	0	3
14CAH280	1	2	3	0	3	0	0	3	2	1	3	3	3	3	3	3	0	0	3	3	0	2	3	0	1	0	0	2	0	3	2	3	3	1	3	2	0	0	0	0	0	3	0	2	3	2	0	0	0
14CAH280	1	2	3	0	3	0	0	3	2	1	3	3	3	3	3	3	0	0	3	3	0	2	3	0	1	0	0	2	0	3	2	3	3	1	3	2	0	0	0	0	0	3	0	4	3	2	0	0	0
14CAH284	1	2	3	1	3	3	3	3	2	1	3	3	3	3	3	3	3	2	3	3	2	1	3	3	1	3	3	2	3	3	2	3	3	1	3	2	3	3	3	3	3	3	1	2	3	4	4	2	3
14CAH284	1	2	3	1	3	3	3	3	2	1	3	3	3	3	3	3	3	2	3	3	2	2	3	3	1	3	3	2	3	3	2	3	3	1	3	2	3	3	3	3	3	3	1	4	3	4	4	2	3
14CAH286	1	2	3	1	3	3	3	3	2	1	3	3	3	3	3	3	3	2	3	3	2	1	3	3	1	3	3	2	3	3	2	3	3	1	3	2	3	1	3	3	3	3	1	4	3	2	4	2	3
14CAH286	1	2	3	1	3	3	3	3	2	1	3	3	3	3	3	3	3	2	3	4	2	1	3	3	1	3	3	2	3	3	2	3	3	1	3	2	3	3	3	3	3	3	1	4	3	4	4	2	3
14CAH297	1	2	3	1	3	3	3	3	2	1	3	3	3	3	3	3	3	2	3	3	2	1	3	3	1	3	3	2	3	3	2	3	3	1	3	2	3	3	0	3	3	3	1	2	3	2	4	2	3
14CAH297	1	2	3	1	3	3	3	3	2	1	3	3	3	3	3	3	3	2	3	3	2	1	3	3	3	3	3	2	3	3	2	3	3	1	3	2	3	3	0	3	3	3	1	4	3	2	4	2	3
14CAH305	1	2	3	1	3	3	1	3	2	1	3	3	3	0	3	3	1	0	3	3	2	1	3	3	1	3	3	2	3	3	2	3	3	0	3	0	3	3	3	3	3	3	1	2	3	2	4	2	3
14CAH305	1	2	3	1	3	3	1	3	2	1	3	3	3	0	3	3	3	0	3	3	2	1	3	3	3	3	3	2	3	3	2	3	3	0	3	0	3	3	3	3	3	3	1	4	3	4	4	2	3
14CAH310	1	2	3	1	3	3	3	3	2	1	3	3	3	3	0	3	0	2	3	3	2	1	3	3	1	3	3	2	0	3	0	3	3	1	3	2	3	3	3	3	3	3	1	2	3	2	4	0	3
14CAH310	1	2	3	1	3	3	3	3	2	1	3	3	3	3	0	3	0	2	3	3	2	2	3	3	1	3	3	2	0	3	0	3	3	1	3	2	3	3	3	3	3	3	1	4	3	4	4	0	3
14CAH316	1	2	3	1	3	3	3	3	2	1	3	3	3	0	3	3	3	2	3	3	2	1	3	3	1	3	3	0	3	3	2	3	3	1	3	2	3	3	3	3	3	3	1	4	3	2	4	2	3
14CAH316	1	2	3	1	3	3	3	3	2	1	3	3	3	0	3	3	3	2	3	3	2	1	3	3	3	3	3	0	3	3	2	3	3	1	3	2	3	3	3	3	3	3	1	4	3	4	4	2	3
14CAH324	1	2	3	1	3	3	3	3	2	1	3	3	3	3	3	3	3	2	3	3	2	1	3	3	1	3	3	2	1	3	2	3	3	1	3	2	3	3	3	3	3	3	1	2	3	2	4	2	3
14CAH324	1	2	3	1	3	3	3	3	2	1	3	3	3	3	3	3	3	2	3	3	2	1	3	3	1	3	3	2	3	3	2	3	3	1	3	2	3	3	3	3	3	3	1	4	3	2	4	2	3
14CAH326	1	2	3	1	0	3	3	3	2	1	3	3	3	3	0	3	3	0	3	3	2	1	3	3	1	0	3	2	3	3	2	3	3	1	3	2	3	3	3	3	3	0	1	0	3	0	0	2	3
14CAH326	1	2	3	1	0	3	3	3	2	1	3	4	3	3	0	3	3	0	3	3	2	1	3	3	1	0	3	2	3	3	2	3	3	1	3	2	3	3	3	3	3	0	1	0	3	0	0	2	3
14CAH327	1	2	3	1	3	1	3	3	2	1	3	3	3	3	3	3	3	2	3	3	2	1	3	0	1	3	0	2	1	3	2	3	3	1	3	2	3	3	3	3	3	3	1	0	3	4	4	2	3
14CAH327	1	2	3	1	3	3	3	3	2	1	3	3	3	3	3	3	3	2	3	3	2	1	3	0	1	3	0	2	3	3	2	3	3	1	3	2	3	3	3	3	3	3	1	0	3	4	4	2	3
14CAH330	1	2	3	1	3	3	3	1	2	1	3	3	3	3	3	3	3	2	3	3	2	1	3	3	1	3	3	2	3	3	2	3	3	1	3	2	3	3	3	3	3	3	1	2	3	4	4	2	3
14CAH330	1	2	3	1	3	3	3	3	2	1	3	3	3	3	3	3	3	2	3	3	2	1	3	3	1	3	3	2	3	3	2	3	3	1	3	2	3	3	3	3	3	3	1	4	3	4	4	2	3
14CAH331	1	2	3	1	0	1	0	3	2	1	3	3	3	3	0	3	1	2	3	3	2	1	3	0	1	3	3	2	3	3	2	3	3	1	3	2	3	3	3	3	3	3	1	4	3	2	4	2	3
14CAH331	1	2	3	1	0	3	0	3	2	1	3	3	3	3	0	3	3	2	3	3	2	1	3	0	1	3	3	2	3	3	2	3	3	1	3	2	3	3	3	3	3	3	1	4	3	4	4	2	3
14CAH333	1	2	0	1	0	3	3	1	2	1	0	0	3	3	3	3	0	0	0	0	0	1	3	3	1	0	0	2	0	3	2	3	0	0	3	2	0	0	3	0	3	0	1	2	0	2	4	2	0
14CAH333	1	2	0	1	0	3	3	1	2	1	0	0	3	3	3	3	0	0	0	0	0	1	3	3	1	0	0	2	0	3	2	3	0	0	3	2	0	0	3	0	3	0	1	2	0	2	4	2	0
14CAH334	1	2	3	1	3	3	1	1	2	1	3	3	3	3	3	3	1	2	3	3	2	1	3	0	1	3	3	2	3	3	2	3	3	1	3	2	3	3	3	3	3	3	1	4	3	2	4	2	3
14CAH334	1	2	3	1	3	3	3	3	2	1	3	3	3	3	3	3	3	2	3	3	2	1	3	0	1	3	3	2	3	3	2	3	3	1	3	2	3	3	3	3	3	3	1	4	3	2	4	2	3
14CAH335	1	2	3	1	3	3	3	3	2	1	3	3	3	3	3	3	3	2	3	3	2	1	3	3	1	3	3	2	3	3	2	3	3	1	3	2	3	3	3	3	3	3	1	4	3	2	4	2	3
14CAH335	1	2	3	1	3	3	3	3	2	1	3	3	3	3	3	3	3	2	3	3	2	2	3	3	1	3	3	2	3	3	2	3	3	1	3	2	3	3	3	3	3	3	1	4	3	2	4	2	3
14CAH336	1	2	3	1	3	3	3	3	2	1	3	3	3	3	3	3	3	2	3	3	2	2	3	3	3	3	3	2	3	3	2	3	3	1	3	2	3	1	3	3	3	3	1	4	3	2	4	2	3
14CAH336	1	2	3	1	3	3	3	3	2	1	3	3	3	3	3	3	3	2	3	3	2	2	3	3	3	3	3	2	3	3	2	3	3	1	3	2	3	3	3	3	3	3	1	4	3	4	4	2	3
14CAH338	1	2	3	1	3	3	3	3	2	1	3	3	3	3	3	0	3	2	3	3	2	1	0	0	1	3	3	2	1	3	2	3	3	1	3	2	3	3	3	3	3	3	0	2	3	4	4	2	3
14CAH338	1	2	3	1	3	3	3	3	2	1	3	3	3	3	3	0	3	2	3	3	2	2	0	0	1	3	3	2	3	3	2	3	3	1	3	2	3	3	3	3	3	3	0	2	3	4	4	2	3
14CAH393	1	2	3	1	3	3	0	3	2	0	3	3	3	3	3	3	1	0	3	0	2	1	3	3	3	0	3	2	3	3	2	0	3	1	3	2	3	3	0	3	0	0	1	4	3	2	4	0	3
14CAH393	1	2	3	3	3	3	0	3	2	0	3	3	3	3	3	3	1	0	3	0	2	1	3	3	3	0	3	4	3	3	2	0	3	1	3	2	3	3	0	3	0	0	1	4	3	2	4	0	3
14CAH557	1	0	0	1	0	0	0	0	0	0	0	0	0	0	0	3	0	2	3	0	0	0	3	3	0	0	0	0	3	3	0	0	0	0	0	0	0	0	0	0	0	0	0	4	0	0	0	0	0
14CAH557	1	0	0	1	0	0	0	0	0	0	0	0	0	0	0	3	0	2	3	0	0	0	3	3	0	0	0	0	3	3	0	0	0	0	0	0	0	0	0	0	0	0	0	4	0	0	0	0	0
14CAH560	1	0	0	0	3	0	3	0	0	1	3	0	0	0	3	3	0	0	3	0	0	0	0	0	0	3	0	2	0	0	0	0	3	0	0	0	3	0	0	0	0	3	0	2	0	0	0	0	0
14CAH560	1	0	0	0	3	0	3	0	0	1	3	0	0	0	3	3	0	0	3	0	0	0	0	0	0	3	0	2	0	0	0	0	3	0	0	0	3	0	0	0	0	3	0	2	0	0	0	0	0
14CAH561	1	0	0	0	0	0	0	0	0	1	0	3	0	0	0	0	0	0	0	3	0	2	3	3	1	0	3	2	3	0	2	0	0	1	0	0	3	0	0	3	3	0	0	4	3	2	0	0	3
14CAH561	1	0	0	0	0	0	0	0	0	1	0	3	0	0	0	0	0	0	0	3	0	2	3	3	1	0	3	2	3	0	2	0	0	1	0	0	3	0	0	3	3	0	0	4	3	2	0	0	3
14CAH574	1	2	0	1	3	3	3	3	2	1	3	3	3	3	3	0	3	2	3	3	2	0	3	3	1	3	3	2	0	3	2	0	3	1	0	0	3	3	3	3	3	3	1	0	3	2	2	2	3
14CAH574	1	2	0	1	3	3	3	3	2	1	3	3	3	3	3	0	3	2	3	3	2	0	3	3	1	3	3	2	0	3	2	0	4	1	0	0	3	3	3	4	3	3	1	0	3	2	4	2	3
14CAH583	1	0	3	1	3	3	3	3	0	0	0	3	3	0	3	3	0	0	0	0	0	1	0	3	0	0	0	2	0	3	0	3	3	0	0	0	3	3	3	3	3	0	0	4	0	2	4	2	4
14CAH583	1	0	3	1	3	3	3	3	0	0	0	3	3	0	3	3	0	0	0	0	0	1	0	3	0	0	0	2	0	3	0	3	3	0	0	0	3	3	3	3	3	0	0	4	0	2	4	2	4
14CAH632	1	2	3	1	3	0	3	3	2	1	3	3	3	3	0	3	3	2	3	3	0	2	0	3	1	3	3	2	3	3	1	3	3	0	0	2	3	3	3	3	3	3	1	4	3	2	2	2	3
14CAH632	1	2	3	1	3	0	3	3	2	1	3	3	3	3	0	3	3	2	3	3	0	2	0	3	1	3	3	4	3	3	1	4	3	0	0	2	3	3	3	3	3	3	1	4	3	2	2	2	3
14CAH657	1	2	3	0	3	3	3	3	2	1	3	0	3	3	0	3	3	2	3	3	2	1	3	3	0	3	3	2	3	3	2	3	0	1	3	0	3	0	3	3	3	3	1	4	3	0	0	2	0
14CAH657	1	2	3	0	3	3	3	3	2	1	3	0	3	3	0	3	3	2	3	3	2	1	3	3	0	3	3	2	3	3	2	3	0	1	3	0	3	0	3	3	3	3	1	4	3	0	0	2	0
14CAH665	1	0	3	0	0	0	0	3	0	1	0	3	3	0	0	3	0	2	0	0	2	2	0	3	1	0	0	0	0	3	0	0	3	0	0	0	3	0	0	3	0	0	0	0	0	0	2	0	0
14CAH665	1	0	3	0	0	0	0	3	0	1	0	3	3	0	0	3	0	2	0	0	2	2	0	3	1	0	0	0	0	3	0	0	3	0	0	0	3	0	0	3	0	0	0	0	0	0	2	0	0
14CAH666	1	0	3	0	3	3	1	3	0	1	3	3	3	3	3	3	3	2	3	3	4	0	3	3	0	3	3	2	3	0	2	3	3	1	0	2	0	3	3	3	3	3	1	4	0	0	4	2	3
14CAH666	1	0	3	0	3	3	3	3	0	1	3	3	3	3	3	3	3	2	3	3	4	0	3	3	0	3	3	2	3	0	2	3	3	1	0	2	0	3	3	3	3	3	1	4	0	0	4	2	3
14LUP356	1	2	3	1	3	3	3	3	2	1	3	3	3	3	3	3	3	2	3	3	2	1	3	3	1	3	3	2	1	3	2	3	3	1	3	2	3	3	3	3	3	3	1	2	3	2	4	2	3
14LUP356	1	2	3	1	3	3	3	3	2	1	3	3	3	3	3	3	3	2	3	3	2	1	3	3	3	3	3	2	3	3	2	3	3	1	3	2	3	3	3	3	3	3	1	4	3	2	4	2	3
14LUP361	1	2	3	0	3	3	3	3	0	1	3	3	3	3	0	3	3	2	0	3	2	1	3	3	1	3	3	2	3	3	1	3	3	1	3	2	3	3	3	3	3	0	1	2	3	4	4	0	3
14LUP361	1	2	3	0	3	3	3	3	0	1	3	3	3	3	0	3	3	2	0	3	2	1	3	3	3	3	3	2	3	3	1	3	3	1	3	2	3	3	3	3	3	0	1	2	3	4	4	0	3
14LUP362	1	2	3	1	3	0	3	3	2	1	3	3	3	3	3	3	1	2	3	3	2	1	3	3	1	3	3	2	3	3	1	3	3	1	3	2	3	1	3	3	3	3	1	4	3	2	4	2	3
14LUP362	1	2	3	1	3	0	3	3	2	1	3	3	3	3	3	3	3	2	3	3	2	1	3	3	1	3	3	4	3	3	2	3	4	1	3	2	3	1	3	3	3	3	1	4	3	4	4	2	3
14LUP365	1	2	3	1	3	3	3	3	2	1	3	3	3	3	0	0	0	0	3	3	0	1	3	0	1	3	3	2	3	3	1	0	3	1	0	0	3	0	3	3	3	0	0	2	0	2	4	2	0
14LUP365	1	2	3	1	3	3	3	3	2	1	3	3	3	3	0	0	0	0	3	3	0	2	4	0	1	3	3	2	3	3	1	0	3	1	0	0	3	0	3	3	3	0	0	2	0	2	4	2	0
14LUP372	1	2	3	1	3	3	1	3	2	1	3	3	3	3	3	3	3	2	3	3	2	2	3	3	1	3	3	2	3	3	2	3	3	1	3	2	3	3	3	3	3	3	1	2	3	2	4	2	3
14LUP372	1	2	3	1	3	3	3	3	2	1	3	3	3	3	3	3	3	2	3	3	2	2	3	3	1	3	3	2	3	3	2	3	3	1	3	2	3	3	3	3	3	3	1	2	3	4	4	2	3
14LUP373	1	2	3	0	3	3	3	3	2	1	3	3	3	3	1	3	1	2	3	3	2	1	3	3	1	3	3	2	3	3	1	3	3	1	3	2	3	3	3	3	3	3	1	4	3	2	2	2	3
14LUP373	1	2	3	0	3	3	3	3	2	1	3	3	3	3	1	3	3	2	3	3	2	2	3	3	1	3	3	2	3	3	2	3	3	1	3	2	3	3	3	3	3	3	1	4	3	2	2	2	3
14LUP385	1	2	3	1	3	1	3	3	2	1	3	3	3	3	3	3	3	2	3	3	2	1	3	3	1	3	3	2	3	3	2	3	0	1	3	2	3	3	3	3	3	3	1	4	3	2	4	2	3
14LUP385	1	2	3	1	3	3	3	3	2	1	3	3	3	3	3	3	3	2	3	3	2	1	3	3	1	3	3	2	3	3	2	3	0	1	3	2	3	3	3	3	3	3	1	4	3	2	4	2	3
14LUP392	1	2	3	1	3	3	3	3	2	1	3	3	3	3	3	3	3	2	3	3	2	1	3	3	1	3	3	2	3	3	1	3	3	1	3	2	3	3	3	3	3	3	1	4	3	2	2	2	3
14LUP392	1	2	3	1	3	3	3	3	2	1	3	3	3	3	3	3	3	2	3	3	2	1	3	3	1	3	3	2	3	3	1	3	3	1	3	2	3	3	3	3	3	3	1	4	3	2	4	2	3
14LUP397	1	2	0	0	3	3	3	3	2	1	3	3	3	3	3	3	3	2	3	0	2	2	3	0	1	0	3	2	3	0	2	3	3	1	3	0	3	3	0	3	0	3	1	4	0	2	0	2	0
14LUP397	1	2	0	0	3	3	3	3	2	1	3	3	3	3	3	3	3	2	3	0	2	2	3	0	1	0	3	2	3	0	2	3	3	1	3	0	3	3	0	3	0	3	1	4	0	2	0	2	0
14LUP398	1	2	3	0	3	3	1	3	2	1	3	3	3	3	3	3	3	2	3	3	2	1	3	3	1	3	3	2	3	3	2	0	3	1	3	0	3	3	0	3	3	3	1	2	3	2	4	2	3
14LUP398	1	2	3	0	3	3	3	3	2	1	3	3	3	3	3	3	3	2	3	3	2	1	3	3	3	3	3	2	3	3	2	0	3	1	3	0	3	3	0	3	3	3	1	2	4	4	4	2	3
14LUP400	1	2	3	0	0	3	3	3	0	1	3	3	3	3	0	3	3	2	0	3	2	1	3	0	1	3	3	2	3	3	0	3	0	0	3	2	3	3	0	3	3	3	0	4	3	2	4	2	3
14LUP400	1	2	3	0	0	3	3	3	0	1	3	3	3	3	0	3	3	2	0	3	2	1	3	0	1	3	3	4	3	3	0	3	0	0	3	2	3	3	0	3	3	3	0	4	3	2	4	2	3
14LUP403	1	2	3	0	3	3	3	3	2	1	3	3	3	3	3	0	0	2	3	3	2	1	3	0	1	3	3	2	3	3	0	3	0	0	3	2	3	3	3	3	3	3	1	4	3	0	0	0	0
14LUP403	1	2	3	0	3	3	3	3	2	1	3	3	4	3	3	0	0	2	3	3	2	1	3	0	1	3	3	2	3	3	0	3	0	0	3	2	3	3	3	3	3	3	1	4	3	0	0	0	0
14LUP411	1	2	3	1	3	3	3	3	2	1	3	3	3	3	3	3	3	2	3	3	2	1	3	0	1	3	3	2	3	3	2	3	3	1	3	2	3	3	3	3	3	3	1	2	3	2	4	2	3
14LUP411	1	2	3	1	3	3	3	3	2	1	3	3	3	3	3	3	3	2	3	3	2	1	3	0	1	3	3	2	3	3	2	3	3	1	3	2	3	3	3	3	3	3	1	4	3	4	4	2	3
14LUP432	1	2	0	1	3	3	3	1	2	1	3	3	3	3	3	3	3	2	3	3	2	1	3	3	1	3	3	2	1	3	1	3	3	1	3	2	3	0	3	3	3	3	1	2	3	2	2	2	3
14LUP432	1	2	0	1	3	3	3	3	2	1	3	3	3	3	3	3	3	2	3	3	2	1	3	3	1	3	3	2	3	3	2	3	3	1	3	2	3	0	3	3	3	3	1	4	3	4	2	2	3
14LUP436	1	2	3	1	3	3	3	3	2	1	3	3	3	3	3	3	3	2	3	0	2	1	3	3	1	3	3	2	3	3	0	3	3	1	3	2	3	3	3	3	0	3	1	4	3	2	4	2	3
14LUP436	1	2	3	1	3	3	3	3	2	1	3	3	3	3	3	3	3	2	3	0	2	2	3	3	1	3	3	2	3	3	0	3	3	1	3	2	3	3	3	3	0	3	1	4	3	2	4	2	3
14LUP439	1	2	3	0	3	3	3	0	2	1	3	3	3	0	0	3	3	2	0	0	2	1	3	0	1	3	0	2	3	3	1	3	3	1	3	2	3	3	0	3	3	3	1	4	3	4	4	2	3
14LUP439	1	2	3	0	3	3	3	0	2	1	3	3	3	0	0	3	3	2	0	0	2	1	3	0	1	3	0	2	3	3	1	3	3	1	3	2	3	3	0	3	3	3	1	4	3	4	4	2	3
14LUP444	1	2	3	1	3	3	1	1	2	1	3	3	3	3	3	0	3	2	3	3	2	1	3	0	1	3	3	2	3	3	2	3	3	1	3	2	3	3	3	3	3	3	0	4	3	2	4	2	3
14LUP444	1	2	3	1	3	3	1	3	2	1	3	3	3	3	3	0	3	2	3	3	2	1	3	0	3	3	3	2	3	3	2	3	3	1	3	2	3	3	3	3	3	3	0	4	3	4	4	2	3
14LUP452	1	2	3	1	3	1	1	3	2	1	3	3	3	3	3	3	1	2	3	3	2	1	3	3	1	3	3	2	3	3	1	3	3	1	3	2	3	3	3	3	3	3	1	4	3	4	4	2	3
14LUP452	1	2	3	1	3	3	3	3	2	1	3	3	3	3	3	3	3	2	3	3	2	1	3	3	1	3	3	2	3	3	2	3	3	1	3	2	3	3	3	3	3	3	1	4	3	4	4	2	3
14LUP454	1	2	0	0	3	3	3	0	0	0	3	0	3	0	3	3	0	2	3	3	0	1	3	0	1	3	0	2	0	3	0	3	3	0	3	2	0	0	0	3	0	0	0	0	3	2	4	0	3
14LUP454	1	2	0	0	3	3	3	0	0	0	3	0	3	0	3	3	0	2	3	3	0	1	3	0	3	3	0	2	0	3	0	3	3	0	3	2	0	0	0	3	0	0	0	0	3	2	4	0	3
14LUP455	1	0	0	0	3	0	3	3	2	0	3	0	3	3	0	0	0	2	3	0	2	1	3	0	1	0	3	2	0	0	0	0	0	0	0	0	3	0	3	3	3	0	1	0	0	0	4	2	0
14LUP455	1	0	0	0	3	0	3	3	2	0	3	0	3	3	0	0	0	2	3	0	2	1	3	0	1	0	3	2	0	0	0	0	0	0	0	0	3	0	3	3	3	0	1	0	0	0	4	2	0
14LUP457	1	2	3	1	3	3	3	3	2	1	3	3	3	3	3	3	1	2	3	3	2	1	3	3	1	3	3	2	3	3	2	3	3	1	3	2	3	3	3	3	3	3	1	4	3	2	4	2	3
14LUP457	1	2	3	1	3	3	3	3	2	1	3	3	3	3	3	3	3	2	3	3	2	2	3	3	1	3	3	2	3	3	2	3	3	1	3	2	3	3	3	3	3	3	1	4	3	4	4	2	3
14LUP458	1	2	3	1	3	3	3	3	2	1	3	3	3	3	3	3	3	2	3	3	2	1	3	3	3	3	3	2	3	3	1	3	3	1	3	2	0	3	3	3	3	3	1	2	3	2	4	2	3
14LUP458	1	2	3	1	3	3	3	3	2	1	3	3	3	3	3	3	3	2	3	3	2	2	3	3	3	3	3	2	3	3	2	4	3	1	3	2	0	3	3	3	3	3	1	2	3	4	4	2	3
14LUP463	1	2	3	1	0	3	3	3	2	1	3	3	3	3	3	3	3	2	0	3	2	1	3	3	1	3	3	2	3	3	1	3	3	1	3	2	3	3	3	3	3	3	1	0	3	2	4	2	0
14LUP463	1	2	3	1	0	3	3	3	2	1	3	3	3	3	3	3	3	2	0	3	2	1	3	3	1	3	4	2	3	3	1	3	3	1	3	2	3	3	3	3	3	3	1	0	3	2	4	2	0
14LUP469	1	2	3	1	3	3	1	1	0	1	3	3	3	3	3	3	1	2	3	3	2	1	3	3	1	3	3	2	3	3	1	3	3	1	3	2	3	3	3	3	3	3	1	4	3	4	4	2	3
14LUP469	1	2	3	1	3	3	3	3	0	1	3	3	3	3	3	3	3	2	3	3	2	1	3	3	1	3	3	2	3	3	2	3	3	1	3	2	3	3	3	3	3	3	1	4	3	4	4	2	3
14LUP473	1	2	3	1	3	3	3	3	2	1	3	3	3	0	3	3	0	2	3	3	2	1	3	0	1	3	0	2	3	0	2	3	0	1	3	2	3	3	3	0	3	3	1	2	3	0	4	2	3
14LUP473	1	2	3	1	3	3	3	3	2	1	3	3	3	0	3	3	0	2	3	3	2	2	3	0	1	3	0	2	3	0	2	3	0	1	3	2	3	3	3	0	3	3	1	2	3	0	4	2	3
14LUP528	1	2	3	1	3	3	3	3	2	1	3	3	3	3	3	3	3	2	3	3	2	1	3	3	1	3	3	2	3	3	2	3	3	1	3	2	3	3	3	3	3	3	1	2	3	2	2	2	3
14LUP528	1	2	3	1	3	3	3	3	2	1	3	3	3	3	3	3	3	2	3	3	2	1	3	3	3	3	3	2	3	3	2	3	3	1	3	2	3	3	3	3	3	3	1	2	3	2	4	2	3
14LUP536	1	2	3	1	3	1	3	3	2	1	3	3	3	3	3	3	3	2	3	3	2	1	3	3	1	3	3	2	3	3	2	3	3	1	3	2	3	1	3	3	3	3	1	2	3	2	4	2	3
14LUP536	1	2	3	1	3	3	3	3	2	1	3	3	3	3	3	3	3	2	3	3	2	1	3	3	1	3	3	2	3	3	2	3	3	1	3	2	3	1	3	3	3	3	1	2	3	4	4	2	3
14LUP539	1	2	3	1	3	1	3	3	2	1	3	3	3	3	3	3	3	2	3	3	2	1	3	3	1	3	3	2	3	3	2	3	3	1	3	2	3	3	3	3	3	3	1	2	3	2	4	2	3
14LUP539	1	2	3	1	3	3	3	3	2	1	3	3	3	3	3	3	3	2	3	3	2	2	3	3	3	3	3	2	3	3	2	3	3	1	3	2	3	3	3	3	3	3	1	2	3	4	4	2	3
14LUP540	1	2	3	1	3	3	3	1	2	1	3	3	3	3	3	3	3	2	3	3	2	1	3	3	1	3	3	2	3	3	2	3	3	1	3	2	3	3	3	3	3	3	1	0	3	4	4	2	3
14LUP540	1	2	3	1	3	3	3	3	2	1	3	3	3	3	3	3	3	2	3	3	2	1	3	3	1	3	3	4	3	3	2	3	3	1	3	2	3	3	3	3	3	3	1	0	3	4	4	2	3
14LUP541	1	2	3	1	3	3	0	1	2	1	3	3	3	3	3	3	3	2	3	3	2	1	3	3	1	3	3	2	3	3	2	3	3	1	3	2	3	3	3	3	3	3	1	2	3	4	4	2	3
14LUP541	1	2	3	1	3	3	0	3	2	1	3	3	3	3	3	3	3	2	3	3	2	1	3	3	3	3	3	2	3	3	2	3	3	1	3	2	3	3	3	3	3	3	1	4	3	4	4	2	3
14LUP546	1	2	3	1	3	1	3	3	2	1	3	3	3	3	3	3	1	2	3	3	2	1	3	3	1	3	3	2	3	3	2	3	3	1	3	2	3	3	3	3	3	3	1	4	3	4	4	2	3
14LUP546	1	2	3	1	3	3	3	3	2	1	3	3	3	3	3	3	3	2	3	3	2	1	3	3	1	3	3	2	3	3	2	3	3	1	3	2	3	3	3	3	3	4	1	4	3	4	4	2	3
14LUP548	1	2	3	1	3	3	1	1	2	1	3	3	3	3	3	3	3	2	3	3	2	1	3	3	1	3	3	2	3	3	2	3	3	1	3	2	3	3	3	3	3	3	1	2	3	4	4	2	3
14LUP548	1	2	3	1	3	3	1	1	2	1	3	3	3	3	3	3	3	2	3	3	2	2	3	3	1	3	3	2	3	3	2	3	3	1	3	2	3	3	3	3	3	3	1	2	3	4	4	2	3
14LUP578	1	2	3	1	3	3	1	3	2	1	3	3	3	3	3	3	1	2	3	3	2	1	3	3	1	3	3	2	3	3	2	0	3	1	3	2	3	3	3	3	3	3	1	4	3	2	4	2	3
14LUP578	1	2	3	1	3	3	3	3	2	1	3	3	3	3	3	3	3	2	3	3	2	2	3	3	3	3	3	2	3	3	2	0	3	1	3	2	3	3	3	3	3	3	1	4	3	4	4	2	3
14LUP591	1	2	3	1	3	3	3	3	2	1	3	3	3	3	3	3	3	2	3	3	2	1	3	3	1	3	3	2	3	3	1	3	3	1	3	2	3	3	3	3	3	3	1	2	3	2	4	2	3
14LUP591	1	2	3	1	3	3	3	3	2	1	3	3	3	4	3	3	3	2	3	3	2	1	3	3	1	3	3	2	3	3	1	3	3	1	3	2	3	3	3	3	3	3	1	2	3	2	4	2	3
14LUP596	1	2	3	1	3	3	3	0	2	1	3	3	3	3	3	3	1	2	3	3	2	1	3	0	1	3	3	2	3	3	2	3	3	1	3	2	3	1	3	3	3	3	1	2	3	4	4	2	3
14LUP596	1	2	3	1	3	3	3	0	2	1	3	3	3	3	3	3	3	2	3	3	2	1	3	0	3	3	3	2	3	3	2	3	3	1	3	2	3	3	3	3	3	3	1	4	3	4	4	2	3
14LUP597	1	2	3	1	3	3	3	3	2	1	3	3	3	3	3	3	1	2	3	3	2	1	3	3	1	3	3	2	1	3	2	3	3	1	3	2	3	3	3	3	3	3	1	4	3	2	4	2	3
14LUP597	1	2	3	1	3	3	3	3	2	1	3	3	3	3	3	3	3	2	3	3	2	1	3	3	1	3	3	2	3	3	2	3	3	1	3	2	3	3	3	3	3	3	1	4	3	4	4	2	3
14LUP603	1	2	3	1	3	3	3	1	2	1	3	3	3	3	3	3	3	2	3	3	2	2	3	3	1	3	3	2	3	3	2	3	3	1	3	2	3	3	3	3	3	3	1	4	3	2	4	2	3
14LUP603	1	2	3	1	3	3	3	3	2	1	3	3	3	3	3	3	3	2	3	3	2	2	3	3	1	3	3	2	3	3	2	3	3	1	3	2	3	3	3	3	3	3	1	4	3	4	4	2	3
14LUP644	1	2	3	1	3	3	3	3	2	1	3	3	3	3	3	3	1	2	3	3	2	1	3	3	1	3	3	2	3	3	1	3	3	1	3	2	3	3	3	3	3	3	1	2	3	2	4	2	3
14LUP644	1	2	3	1	3	3	3	3	2	1	3	3	3	3	3	3	1	2	3	3	2	2	3	3	3	3	3	2	3	3	2	3	3	1	3	2	3	3	3	3	3	3	1	2	3	2	4	2	3
14LUP657	1	2	3	1	3	3	3	3	2	1	3	3	3	3	3	3	3	2	3	3	2	1	3	3	1	3	3	2	3	3	2	3	3	1	3	2	3	3	3	3	3	3	1	4	3	2	4	2	3
14LUP657	1	2	3	1	3	3	3	3	2	1	3	3	3	3	3	3	3	2	3	3	2	1	3	3	1	3	3	4	3	3	2	3	3	1	3	2	3	3	3	3	3	3	1	4	3	4	4	2	3
14LUP672	1	2	3	1	3	3	3	3	2	3	3	3	3	3	3	3	1	2	3	3	2	1	3	3	1	3	3	2	1	3	2	3	3	1	3	2	3	3	3	3	3	3	1	4	3	2	4	2	3
14LUP672	1	2	3	1	3	3	3	3	2	3	3	3	3	3	3	3	3	2	3	3	2	2	3	3	1	3	3	2	3	3	2	3	3	1	3	2	3	3	3	3	3	3	1	4	3	4	4	2	3
14LUP679	1	2	3	1	3	1	3	3	2	1	3	3	3	3	3	3	3	2	3	3	2	1	3	3	1	3	3	2	3	3	1	3	3	1	3	2	3	3	3	3	3	3	1	4	3	2	4	2	3
14LUP679	1	2	3	1	3	3	3	3	2	1	3	3	3	3	3	3	3	2	3	3	2	1	3	3	1	3	3	2	3	3	2	3	3	1	3	2	3	3	3	3	3	3	1	4	3	2	4	2	3
14LUP683	1	2	3	1	3	3	3	3	2	1	3	3	3	3	3	3	1	2	3	3	2	1	3	3	1	3	3	2	3	3	2	3	3	1	3	2	3	3	3	3	3	3	1	4	3	2	2	2	3
14LUP683	1	2	3	1	3	3	3	3	2	1	3	3	3	3	3	3	3	2	3	3	2	1	3	3	1	3	3	2	3	3	2	3	3	1	3	2	3	3	4	3	3	3	1	4	3	2	4	2	3
14LUP688	1	2	3	1	3	3	3	3	2	1	3	3	3	3	3	3	1	2	3	3	2	1	3	0	1	3	3	2	3	3	2	3	3	1	3	2	3	3	3	3	3	3	1	4	3	2	4	2	3
14LUP688	1	2	3	1	3	3	3	3	2	1	3	3	3	3	3	3	3	2	3	3	2	1	3	0	1	3	3	2	3	3	2	3	3	1	3	2	3	3	3	3	3	3	1	4	3	2	4	2	3
14LUP692	1	2	3	1	3	1	3	1	2	1	3	3	3	3	3	0	3	2	3	3	2	1	3	3	0	3	3	2	3	3	2	3	3	1	3	2	3	3	3	3	3	3	1	4	3	4	4	2	3
14LUP692	1	2	3	1	3	3	3	1	2	1	3	3	3	3	3	0	3	2	3	3	2	1	3	3	0	3	3	2	3	3	2	3	3	1	3	2	3	3	3	3	3	3	1	4	3	4	4	2	3
14LUP712	1	2	3	1	3	3	3	1	2	1	3	3	3	3	3	3	3	2	3	3	2	1	3	3	1	3	3	2	1	3	1	3	3	1	3	2	3	3	3	3	3	3	1	2	3	4	2	2	3
14LUP712	1	2	3	1	3	3	3	3	2	1	3	3	3	3	3	3	3	2	3	3	2	1	3	3	1	3	3	4	3	3	1	3	3	1	3	2	3	3	3	3	3	3	1	2	3	4	4	2	3
14LUP719	1	2	3	1	3	3	3	3	2	1	3	3	3	3	3	3	3	2	3	3	2	1	3	3	1	3	3	2	3	3	2	3	3	1	3	2	3	3	3	3	3	3	1	2	3	2	4	2	3
14LUP719	1	2	3	1	3	3	3	3	2	1	3	3	3	3	3	3	3	2	3	3	4	2	3	3	1	3	3	4	3	3	2	3	3	1	3	2	3	3	3	3	3	3	1	2	3	2	4	2	3
14LUP724	1	2	3	0	3	3	3	3	2	1	3	0	3	3	3	3	0	2	3	0	2	1	3	0	1	3	0	2	3	3	1	3	0	1	3	2	3	3	3	3	3	3	1	4	0	0	0	2	0
14LUP724	1	2	3	0	3	3	3	3	2	1	3	0	3	3	3	3	0	2	3	0	2	1	3	0	1	3	0	2	3	3	1	3	0	1	3	2	3	3	3	3	3	3	1	4	0	0	0	2	0
14LUP728	1	0	3	0	3	3	1	3	0	1	3	0	3	0	3	3	0	0	3	3	0	1	3	0	1	0	0	2	3	3	0	0	3	1	0	2	0	3	0	0	3	3	0	2	3	4	4	2	3
14LUP728	1	0	3	0	3	3	1	3	0	1	3	0	3	0	3	3	0	0	3	3	0	1	3	0	3	0	0	2	3	3	0	0	3	1	0	2	0	3	0	0	3	3	0	2	3	4	4	2	3
14LUP734	1	0	3	0	3	3	1	3	0	0	3	0	3	3	0	3	1	2	3	3	0	1	3	3	1	3	3	2	3	3	1	3	3	1	3	2	3	3	3	3	3	3	0	4	3	2	4	0	3
14LUP734	1	0	3	0	3	3	3	3	0	0	3	0	3	3	0	3	3	2	3	3	0	2	3	3	1	3	3	2	3	3	2	3	3	1	3	2	3	3	3	3	3	3	0	4	3	2	4	0	3
14LUP736	1	2	3	1	3	3	3	1	2	1	3	3	3	3	3	3	3	2	3	3	2	1	3	3	1	3	3	2	1	3	2	3	3	1	3	2	3	3	3	3	3	3	1	4	3	2	4	2	3
14LUP736	1	2	3	1	3	3	3	3	2	1	3	3	3	3	3	3	3	2	3	3	2	2	3	3	1	3	3	2	3	3	2	3	3	1	3	2	3	3	3	3	3	3	1	4	3	2	4	2	3
14LUP739	1	2	3	1	3	3	3	1	2	1	3	3	3	3	3	3	3	2	3	3	2	1	3	3	1	3	3	2	3	3	2	3	3	1	3	2	3	3	3	3	3	3	1	2	3	2	4	2	3
14LUP739	1	2	3	1	3	3	3	3	2	1	3	3	3	3	3	3	3	2	3	3	2	1	3	3	1	3	3	2	3	3	2	3	3	1	3	2	3	3	3	3	3	3	1	2	3	4	4	2	3
14LUP741	1	0	3	0	0	3	3	3	2	1	3	3	3	3	0	3	1	2	0	0	2	0	3	0	1	0	0	0	3	3	1	0	0	0	0	2	0	0	3	3	3	3	1	0	3	4	4	2	3
14LUP741	1	0	3	0	0	3	3	3	2	1	3	3	3	3	0	3	1	2	0	0	2	0	3	0	1	0	0	0	3	3	2	0	0	0	0	2	0	0	3	3	3	3	1	0	3	4	4	2	3
14LUP742	1	2	3	1	3	1	3	3	2	1	3	3	3	3	3	3	3	2	3	3	2	1	3	3	1	3	3	2	1	3	1	3	3	1	3	2	3	3	3	3	3	3	1	2	3	2	2	2	3
14LUP742	1	2	3	1	3	3	3	3	2	1	3	3	3	3	3	3	3	2	3	3	2	2	3	3	3	3	3	2	3	3	2	3	3	1	3	2	3	3	3	3	3	3	1	2	3	2	2	2	3
14LUP746	1	0	3	1	0	0	0	0	4	1	3	0	3	3	3	3	0	0	0	3	2	0	3	3	0	0	3	2	0	3	0	3	3	0	0	2	0	0	0	3	3	3	0	2	3	0	0	0	0
14LUP746	1	0	3	1	0	0	0	0	4	1	3	0	3	3	3	3	0	0	0	3	2	0	3	3	0	0	3	2	0	3	0	3	3	0	0	2	0	0	0	3	3	3	0	2	3	0	0	0	0
14LUP751	1	2	3	1	3	3	1	1	2	1	3	3	3	3	3	3	1	2	3	3	2	1	3	3	1	3	0	2	3	3	2	3	3	1	3	2	3	3	3	3	3	3	1	2	3	2	4	2	3
14LUP751	1	2	3	1	3	3	1	3	2	1	3	3	3	3	3	3	3	2	3	3	2	1	3	3	1	3	0	2	3	3	2	3	3	1	3	2	3	3	3	3	3	3	1	2	3	4	4	2	3
14LUP789	1	2	3	1	0	3	1	1	0	1	3	0	3	3	3	3	1	2	3	3	2	1	3	3	1	3	3	2	3	3	1	3	3	1	3	2	3	3	3	3	3	3	1	2	3	2	4	2	3
14LUP789	1	2	3	1	0	3	3	3	0	1	3	0	3	3	3	3	3	2	3	3	2	1	3	3	1	3	3	2	3	3	1	3	3	1	3	2	3	3	3	3	3	3	1	4	3	2	4	2	3
14LUP835	1	0	3	0	0	3	1	3	2	1	3	0	3	0	0	3	3	0	0	0	0	1	3	0	1	0	0	2	3	3	2	0	3	1	3	2	3	3	0	3	3	3	1	0	3	4	0	2	0
14LUP835	1	0	3	0	0	3	3	3	2	1	3	0	3	0	0	3	3	0	0	0	0	2	3	0	3	0	0	2	3	3	2	0	3	1	3	2	3	3	0	3	3	3	1	0	3	4	0	2	0
14LUP842	1	2	3	1	3	3	3	1	2	1	3	3	3	3	3	3	3	2	3	3	2	1	3	3	1	3	3	2	3	3	2	3	3	1	3	2	3	3	3	3	3	3	1	2	3	2	2	2	3
14LUP842	1	2	3	1	3	3	3	3	2	1	3	3	3	3	3	3	3	2	3	3	2	1	3	3	3	3	3	2	3	3	2	3	3	1	3	2	3	3	3	3	3	3	1	2	3	4	4	2	3
14LUP844	1	0	3	1	0	3	3	3	2	1	3	3	3	3	3	0	3	0	3	3	2	1	3	0	1	3	0	2	3	3	0	3	3	0	3	0	3	3	3	3	0	3	1	4	3	2	4	2	0
14LUP844	1	0	3	1	0	3	3	3	2	1	3	3	3	3	3	0	3	0	3	3	2	1	3	0	1	3	0	2	3	3	0	3	3	0	3	0	3	3	3	3	0	3	1	4	3	4	4	2	0
14LUP860	1	2	3	1	3	3	3	1	2	1	3	3	3	3	3	3	3	2	3	3	2	1	3	3	1	3	3	2	1	3	1	3	3	1	3	2	3	3	3	3	3	3	1	4	3	2	4	2	3
14LUP860	1	2	3	1	3	3	3	3	2	1	3	3	3	3	3	3	3	2	3	3	2	2	3	3	3	3	3	2	3	3	2	3	3	1	3	2	3	3	3	3	3	3	1	4	3	2	4	2	3
14LUP866	1	2	3	1	3	3	3	3	2	1	3	3	3	3	3	3	3	2	3	3	2	1	3	0	1	3	3	2	3	3	1	3	3	1	3	2	3	3	3	3	3	3	1	4	3	4	4	2	3
14LUP866	1	2	3	1	3	3	3	3	2	1	3	3	3	3	3	3	3	2	3	3	2	1	3	0	3	3	3	2	3	3	2	3	3	1	3	2	3	3	3	3	3	3	1	4	3	4	4	2	3
14LUP870	1	2	3	0	3	3	1	3	2	0	3	0	3	0	0	3	3	0	3	3	2	0	3	0	1	3	3	2	3	3	0	3	3	1	0	2	3	3	3	3	3	3	1	4	3	0	4	0	3
14LUP870	1	2	3	0	3	3	1	3	2	0	3	0	3	0	0	3	3	0	3	3	2	0	3	0	3	3	3	2	3	3	0	4	3	1	0	2	3	3	3	3	3	3	1	4	3	0	4	0	3
14LUP875	1	2	3	0	3	3	3	3	2	1	3	3	3	3	3	3	3	0	3	3	2	2	0	0	1	3	3	2	3	3	2	3	0	1	3	2	3	3	3	3	3	3	1	2	3	2	0	2	3
14LUP875	1	2	3	0	3	3	3	3	2	1	3	3	3	3	3	3	3	0	3	3	2	2	0	0	1	3	3	2	3	3	2	3	0	1	3	2	3	3	3	3	3	3	1	4	3	2	0	2	3
14LUP934	1	2	3	1	3	3	3	3	2	1	3	3	3	3	3	3	3	2	3	3	2	1	3	3	1	3	3	2	3	3	2	3	3	1	3	2	3	1	3	3	3	3	1	2	3	2	2	2	3
14LUP934	1	2	3	1	3	3	3	3	2	1	3	3	3	3	3	3	3	2	3	3	2	1	3	3	1	3	3	2	3	3	2	3	3	1	3	2	3	3	3	3	3	3	1	4	3	2	4	2	3
14LUP979	1	2	3	1	3	3	3	1	2	1	3	3	3	3	3	3	1	2	3	3	2	1	3	3	1	3	3	2	1	3	1	3	3	1	3	2	3	3	3	3	3	3	1	2	3	2	2	2	3
14LUP979	1	2	3	1	3	3	3	3	2	1	3	3	3	3	3	3	3	2	3	3	2	2	3	3	1	3	3	2	3	3	2	3	3	1	3	2	3	3	3	3	3	3	1	4	3	4	4	2	3
15CAH123	1	2	3	1	0	3	3	3	2	1	3	3	3	3	3	3	3	2	0	3	2	1	3	3	1	3	3	2	1	3	2	3	3	1	0	2	3	3	3	3	3	3	1	4	3	0	4	2	3
15CAH123	1	2	3	1	0	3	3	3	2	1	3	3	3	3	3	3	3	2	0	3	2	1	3	3	1	3	3	2	3	3	2	3	3	1	0	2	3	3	3	3	3	3	1	4	3	0	4	2	3
15CAH128	1	2	3	1	3	3	3	3	2	1	3	3	3	3	3	3	3	0	3	3	2	1	3	3	1	3	3	2	0	3	2	0	3	1	0	2	3	0	3	3	3	3	1	4	3	2	0	2	3
15CAH128	1	2	3	1	3	3	3	3	2	1	3	3	3	3	3	3	3	0	3	3	2	1	3	3	1	3	3	2	0	3	2	0	3	1	0	2	3	0	3	3	3	3	1	4	3	2	0	2	3
15CAH133	1	0	3	0	3	3	0	3	2	1	0	3	3	3	0	3	3	0	0	0	0	1	3	3	1	0	3	2	0	0	0	0	0	0	0	0	3	3	3	3	3	0	1	0	3	2	4	0	3
15CAH133	1	0	3	0	3	3	0	3	2	1	0	3	3	3	0	3	3	0	0	0	0	1	3	3	3	0	3	2	0	0	0	0	0	0	0	0	3	3	3	3	3	0	1	0	3	2	4	0	3
15CAH158	1	0	3	1	3	3	3	3	2	1	3	3	3	3	3	3	3	2	3	3	2	1	3	0	1	3	3	2	3	3	2	3	3	1	3	1	2	3	3	3	3	3	0	2	3	4	4	2	3
15CAH158	1	0	3	1	3	3	3	3	2	1	3	3	3	3	3	3	3	3	3	3	2	1	3	0	1	3	3	2	3	3	2	3	3	1	3	2	2	3	3	3	3	3	0	4	3	4	4	2	3
15CAH163	1	0	0	1	3	0	0	0	0	0	3	0	3	0	3	3	0	0	0	0	0	1	0	3	0	0	3	0	3	0	0	0	3	0	3	2	0	0	0	3	0	0	0	0	3	0	4	0	3
15CAH163	1	0	0	1	3	0	0	0	0	0	3	0	3	0	3	3	0	0	0	0	0	1	0	3	0	0	3	0	3	0	0	0	3	0	3	2	0	0	0	3	0	0	0	0	3	0	4	0	3
15CAH165	1	0	0	1	0	3	3	0	0	0	0	3	3	0	0	3	0	0	0	0	0	1	3	0	1	3	0	2	0	0	0	0	3	0	3	0	3	3	0	0	0	3	0	0	3	0	0	0	3
15CAH165	1	0	0	1	0	3	3	0	0	0	0	3	3	0	0	3	0	0	0	0	0	1	3	0	1	3	0	2	0	0	0	0	3	0	3	0	3	3	0	0	0	3	0	0	3	0	0	0	3
15CAH166	1	0	0	1	0	0	1	1	0	1	3	3	3	3	3	3	3	2	3	0	2	0	3	3	1	0	3	0	1	3	2	3	3	0	0	2	0	3	0	3	3	3	1	4	3	0	4	2	0
15CAH166	1	0	0	1	0	0	1	1	0	1	3	3	3	3	3	3	3	2	3	0	2	0	3	3	1	0	3	0	1	3	2	3	3	0	0	2	0	3	0	3	3	3	1	4	3	0	4	2	0
15CAH169	1	2	3	1	3	3	3	3	2	1	3	3	3	3	3	3	3	2	3	3	2	1	3	3	1	3	3	2	3	3	2	3	3	1	3	2	3	0	3	3	3	3	1	4	3	2	2	2	3
15CAH169	1	2	3	1	3	3	3	3	2	1	3	3	3	3	3	3	3	2	3	3	2	2	3	3	1	3	3	2	3	3	2	3	3	1	3	2	3	0	3	3	3	3	1	4	3	2	4	2	3
15CAH186	1	2	0	0	3	3	3	0	0	0	3	3	3	3	3	3	0	0	3	3	0	0	0	3	1	3	0	0	0	3	0	0	0	1	0	2	0	0	0	0	3	0	1	2	0	0	0	0	0
15CAH186	1	2	0	0	3	3	3	0	0	0	3	3	3	3	3	3	0	0	3	3	0	0	0	3	1	3	0	0	0	3	0	0	0	1	0	2	0	0	0	0	3	0	1	2	0	0	0	0	0
15CAH202	1	2	3	1	0	3	0	0	2	0	3	3	0	0	0	0	0	2	3	0	0	1	3	0	1	0	0	0	0	0	0	3	0	1	3	0	0	3	3	3	3	0	0	4	0	0	4	0	0
15CAH202	1	2	3	1	0	3	0	0	2	0	3	3	0	0	0	0	0	2	3	0	0	1	3	0	1	0	0	0	0	0	0	3	0	1	3	0	0	3	3	3	3	0	0	4	0	0	4	0	0
15CAH212	1	2	0	1	3	0	0	3	0	1	3	0	3	3	0	0	3	2	3	3	2	1	3	3	1	3	0	0	0	3	0	3	3	1	3	0	3	3	3	3	3	0	1	0	3	4	0	2	0
15CAH212	1	2	0	1	3	0	0	3	0	1	3	0	3	3	0	0	3	2	3	3	2	1	3	3	1	3	0	0	0	3	0	3	3	1	3	0	3	3	3	3	3	0	1	0	3	4	0	2	0
15CAH215	1	2	3	1	3	3	0	0	2	1	3	3	3	3	3	3	3	2	3	3	2	1	3	3	1	3	0	2	1	3	2	3	3	1	3	2	3	0	3	3	3	3	1	4	3	4	4	2	3
15CAH215	1	2	3	1	3	3	0	0	2	1	3	3	3	3	3	3	3	2	3	3	2	1	3	3	1	3	0	2	1	3	2	3	3	1	3	2	3	0	3	3	3	3	1	4	3	4	4	2	3
15CAH234	1	0	4	0	0	0	0	0	2	0	0	0	3	0	0	3	0	2	3	0	0	1	3	3	1	0	3	0	0	0	1	3	3	1	0	2	3	3	3	0	3	0	0	0	0	0	4	0	0
15CAH234	1	0	4	0	0	0	0	0	2	0	0	0	3	0	0	3	0	2	3	0	0	1	3	3	1	0	3	0	0	0	1	3	3	1	0	2	3	3	3	0	3	0	0	0	0	0	4	0	0
15CAH236	1	2	0	1	3	3	3	3	0	0	0	0	3	0	0	3	0	0	0	0	2	0	3	3	0	3	3	0	0	0	0	3	0	0	0	0	0	0	3	0	3	3	1	0	3	0	0	0	0
15CAH236	1	2	0	1	3	3	3	3	0	0	0	0	3	0	0	3	0	0	0	0	2	0	3	3	0	3	3	0	0	0	0	3	0	0	0	0	0	0	3	0	3	3	1	0	3	0	0	0	0
15CAH237	1	0	3	0	3	3	1	3	2	1	3	3	0	3	3	3	3	0	3	0	2	1	3	3	1	0	3	2	3	3	2	3	0	1	0	0	0	3	3	3	3	0	1	4	3	0	4	2	0
15CAH237	1	0	3	0	3	3	3	3	2	1	3	3	0	3	3	3	3	0	3	0	2	1	3	3	1	0	3	2	3	3	2	3	0	1	0	0	0	3	3	3	3	0	1	4	3	0	4	2	0
15CAH238	1	2	0	0	0	0	0	0	0	0	0	0	0	3	0	0	0	0	0	3	0	0	0	0	0	3	0	2	0	0	0	0	0	0	0	0	0	0	0	0	0	0	0	0	0	0	0	0	0
15CAH238	1	2	0	0	0	0	0	0	0	0	0	0	0	3	0	0	0	0	0	3	0	0	0	0	0	3	0	2	0	0	0	0	0	0	0	0	0	0	0	0	0	0	0	0	0	0	0	0	0
15CAH292	1	0	0	0	0	0	1	3	0	0	3	3	3	0	0	3	3	2	0	0	0	0	0	3	0	3	3	0	0	3	0	0	0	0	3	0	0	0	0	0	0	0	0	0	3	0	0	0	0
15CAH292	1	0	0	0	0	0	1	3	0	0	3	3	3	0	0	3	3	2	0	0	0	0	0	3	0	3	3	0	0	3	0	0	0	0	3	0	0	0	0	0	0	0	0	0	3	0	0	0	0
15CAH293	1	2	0	1	3	3	3	3	2	0	3	3	3	3	3	3	3	2	3	3	2	1	3	3	1	3	3	0	3	3	1	3	3	1	0	2	3	3	3	3	3	3	1	2	3	2	4	2	3
15CAH293	1	2	0	1	3	3	3	3	2	0	3	3	3	3	3	3	3	2	3	3	2	1	3	3	1	3	3	0	3	3	2	3	3	1	0	2	3	3	3	3	3	3	1	2	3	2	4	2	3
15CAH294	1	0	0	1	0	0	0	3	2	1	0	3	0	3	0	3	0	0	0	3	2	1	0	0	0	3	0	0	0	3	2	3	3	1	3	0	0	3	0	0	3	0	0	4	0	0	4	2	0
15CAH294	1	0	0	1	0	0	0	3	2	1	0	3	0	3	0	3	0	0	0	3	2	1	0	0	0	3	0	0	0	3	2	3	3	1	3	0	0	3	0	0	3	0	0	4	0	0	4	2	0
15CAH306	1	2	3	1	3	3	3	3	2	1	3	3	3	3	3	3	3	2	3	3	2	1	3	3	1	3	3	2	3	3	2	3	3	1	3	2	3	3	3	3	3	3	1	2	3	2	4	2	3
15CAH306	1	2	3	1	3	3	3	3	2	1	3	3	3	3	3	3	3	2	3	3	2	2	3	3	3	3	3	2	3	3	2	3	3	1	3	2	3	3	3	3	3	3	1	4	3	2	4	2	3
15CAH337	1	2	0	1	3	0	3	0	0	0	0	0	0	0	0	3	0	2	0	3	2	0	3	3	3	3	0	0	1	3	0	0	0	1	0	0	0	0	0	0	3	0	1	4	0	2	0	2	3
15CAH337	1	2	0	1	3	0	3	0	0	0	0	0	0	0	0	3	0	2	0	3	2	0	3	3	3	3	0	0	1	3	0	0	0	1	0	0	0	0	0	0	3	0	1	4	0	2	0	2	3
15CAH339	1	2	3	1	3	3	3	3	2	1	3	3	3	3	1	3	1	2	3	3	2	1	3	3	1	3	3	2	1	3	2	3	3	1	3	2	3	3	3	3	3	3	1	4	3	2	4	2	3
15CAH339	1	2	3	1	3	3	3	3	2	1	3	3	3	3	3	3	3	2	3	3	2	1	3	3	1	3	3	2	3	3	2	3	3	1	3	2	3	3	3	3	3	3	1	4	3	2	4	2	3
15CAH340	1	2	3	3	3	3	0	0	2	1	3	0	3	0	0	3	3	2	3	3	2	1	0	3	1	0	3	2	0	0	1	0	3	1	3	2	3	0	3	3	3	0	0	2	3	0	4	2	3
15CAH340	1	2	3	3	3	3	0	0	2	1	3	0	3	0	0	3	3	2	3	3	2	1	0	3	3	0	3	2	0	0	2	0	3	1	3	2	3	0	3	3	3	0	0	4	3	0	4	2	3
15CAH341	1	2	3	3	3	3	3	3	2	1	3	3	3	3	3	3	3	2	3	3	2	1	3	3	1	3	3	2	1	3	2	3	3	1	3	0	3	3	3	3	3	3	1	2	3	2	4	2	3
15CAH341	1	2	3	3	3	3	3	3	2	1	3	3	3	3	3	3	3	2	3	3	4	1	3	3	3	3	3	2	3	3	2	3	3	1	3	0	3	3	3	3	3	3	1	2	3	4	4	2	3
15CAH342	1	2	3	1	3	3	3	3	2	1	3	3	3	3	3	3	3	2	3	3	2	1	3	3	1	3	3	2	3	3	0	3	3	1	3	2	3	3	3	3	3	3	1	4	3	2	4	2	3
15CAH342	1	2	3	1	3	3	3	3	2	1	3	4	3	3	3	3	3	2	3	3	2	1	3	3	1	3	3	2	3	3	0	3	3	1	3	2	3	3	3	3	3	3	1	4	3	4	4	4	3
15CAH344	1	2	3	1	3	3	0	1	2	1	3	3	3	3	3	3	3	2	3	3	2	1	3	3	1	3	3	2	1	3	1	3	3	1	3	2	3	1	3	3	3	3	1	4	3	2	4	2	3
15CAH344	1	2	3	1	3	3	0	3	2	1	3	3	3	3	3	3	3	2	3	3	2	1	3	3	3	3	3	2	3	3	1	3	3	1	3	2	3	3	3	3	3	3	1	4	3	2	4	2	3
15CAH350	1	2	3	1	3	3	1	1	2	1	3	3	3	3	3	3	3	2	3	3	2	1	3	3	1	3	3	2	3	3	2	3	3	1	3	2	3	1	3	3	3	3	1	2	3	2	4	2	3
15CAH350	1	2	3	1	3	3	1	3	2	1	3	3	3	3	3	3	3	2	3	3	2	2	3	3	1	3	3	4	3	3	2	3	3	1	3	2	3	3	3	3	3	3	1	2	3	2	4	2	3
15CAH356	1	2	3	1	3	0	1	3	2	1	3	3	3	3	3	3	3	2	3	3	2	1	3	3	1	3	3	4	3	3	0	3	3	1	3	2	3	3	0	3	3	3	1	4	3	2	4	2	3
15CAH356	1	2	3	1	3	0	3	3	2	3	3	3	3	3	3	3	3	2	3	3	2	2	3	3	1	3	3	4	3	3	0	3	3	1	3	2	3	3	0	3	3	3	1	4	3	2	4	2	3
15CAH365	1	2	3	1	3	3	1	3	2	1	3	3	3	3	3	3	3	2	3	0	2	1	3	3	1	3	3	2	0	3	2	3	3	1	3	2	3	0	3	3	3	3	0	2	3	2	4	2	3
15CAH365	1	2	3	1	4	3	1	3	2	1	3	3	3	3	3	3	3	2	3	0	2	1	3	3	1	3	3	2	0	3	2	3	3	1	3	2	3	0	3	3	3	3	0	2	3	4	4	2	3
15CAH373	1	0	3	1	3	3	3	3	2	1	3	3	3	3	3	3	3	2	3	3	2	1	3	3	1	3	3	4	3	3	1	0	3	1	3	2	3	3	3	3	3	3	1	4	3	2	2	2	3
15CAH373	1	0	3	1	3	3	3	3	2	1	3	3	3	3	3	3	3	2	3	3	2	1	3	3	1	3	3	4	3	3	1	0	3	1	3	2	3	3	3	3	3	3	1	4	3	2	4	2	3
15CAH376	1	0	0	1	3	0	0	3	2	0	3	3	0	0	3	3	3	2	3	3	0	1	3	3	0	3	0	2	3	3	1	0	0	0	4	0	0	0	0	3	3	0	1	0	0	0	0	2	3
15CAH376	1	0	0	1	3	0	0	3	2	0	3	3	0	0	3	3	3	2	3	3	0	1	3	3	0	3	0	2	3	3	2	0	0	0	4	0	0	0	0	3	3	0	1	0	0	0	0	2	3
15CAH377	1	2	3	1	3	1	1	3	2	1	3	3	3	3	3	3	3	2	3	3	2	1	3	3	1	3	3	2	3	3	2	3	3	1	3	2	3	3	3	3	3	3	1	2	3	2	4	2	3
15CAH377	1	2	3	1	3	3	3	3	2	1	3	3	3	3	3	3	3	2	3	3	2	2	3	3	1	3	3	2	3	3	2	3	3	1	3	2	3	3	3	3	3	3	1	2	3	2	4	2	3
15CAH382	1	0	3	0	0	0	0	3	2	1	3	3	3	3	0	3	0	2	3	0	0	0	0	0	1	3	3	2	3	3	1	0	3	1	3	2	3	0	3	0	0	0	1	4	0	2	0	2	3
15CAH382	1	0	3	0	0	0	0	3	2	1	3	3	3	3	0	3	0	2	3	0	0	0	0	0	3	3	3	2	3	3	1	0	3	1	3	2	3	0	3	0	0	0	1	4	0	2	0	2	3
15CAH385	1	2	3	1	3	3	1	3	2	1	3	3	3	3	3	3	3	2	3	3	2	1	3	3	1	3	3	2	3	3	2	3	3	1	3	2	3	3	3	3	3	3	1	2	3	2	2	2	3
15CAH385	1	2	3	1	3	3	3	3	2	1	3	3	3	3	3	3	3	2	3	3	2	2	3	3	1	3	3	2	3	3	2	3	3	1	3	2	3	3	3	3	3	3	1	2	3	2	4	2	3
15CAH392	1	2	3	1	3	3	1	1	2	1	3	3	3	3	3	3	1	2	3	3	2	1	3	3	3	3	3	2	3	3	2	3	3	1	3	2	3	3	3	3	3	3	1	4	3	0	4	0	0
15CAH392	1	2	3	1	3	3	3	1	2	1	3	3	3	3	3	3	3	2	3	3	2	2	3	3	3	3	3	2	3	3	2	3	3	1	3	2	3	3	3	3	3	3	1	4	3	0	4	0	0
15CAH393	1	2	3	1	3	3	3	3	2	1	3	3	3	3	3	3	3	2	0	3	2	2	3	3	1	3	3	2	3	3	2	3	3	1	3	2	3	3	3	3	3	3	1	4	3	0	4	2	0
15CAH393	1	2	3	1	3	3	3	3	2	1	3	3	3	3	3	3	3	2	0	3	2	2	3	3	1	3	3	2	3	3	2	3	3	1	3	2	3	3	3	3	3	3	1	4	3	0	4	2	0
15LUP354	1	2	0	0	3	1	1	1	2	1	3	3	3	3	3	3	3	2	3	3	0	1	3	0	3	3	0	0	0	3	0	3	3	1	3	0	3	0	0	3	3	3	0	4	3	2	4	2	3
15LUP354	1	2	0	0	3	3	3	3	2	1	3	3	3	3	3	3	3	2	3	3	0	2	3	0	3	3	0	0	0	3	0	3	3	1	3	0	3	0	0	3	3	3	0	4	3	4	4	2	3
15LUP357	1	2	0	1	3	3	1	3	0	1	3	3	0	3	3	3	3	2	0	3	0	0	0	3	1	3	3	2	3	3	2	0	3	1	3	0	3	0	3	3	0	3	0	0	0	2	4	0	3
15LUP357	1	2	0	1	3	3	1	3	0	1	3	3	0	3	3	3	3	2	0	3	0	0	0	3	3	3	3	2	3	3	2	0	3	1	3	0	3	0	3	3	0	3	0	0	0	2	4	0	3
15LUP384	1	2	3	1	0	3	1	3	2	1	3	3	3	3	3	3	0	0	3	3	0	1	3	0	1	3	0	4	0	3	1	3	3	1	0	2	3	3	3	3	3	3	1	2	0	2	0	2	0
15LUP384	1	2	3	1	0	3	1	3	2	1	3	3	3	3	3	3	0	0	3	3	0	2	3	0	1	3	0	4	0	3	1	3	3	1	0	2	3	3	3	3	3	3	1	4	0	4	0	2	0
15LUP394	1	0	0	0	0	0	0	0	0	1	0	0	3	0	0	0	0	0	0	0	0	0	0	0	0	0	0	0	0	0	0	0	0	0	0	0	0	0	0	0	0	0	0	0	0	0	0	0	0
15LUP394	1	0	0	0	0	0	0	0	0	1	0	0	3	0	0	0	0	0	0	0	0	0	0	0	0	0	0	0	0	0	0	0	0	0	0	0	0	0	0	0	0	0	0	0	0	0	0	0	0
15LUP400	1	2	0	0	3	0	1	3	2	0	3	0	0	0	0	3	0	0	0	0	2	2	3	3	3	0	3	0	0	3	0	3	3	0	0	2	0	3	0	0	0	0	1	2	3	0	2	2	0
15LUP400	1	2	0	0	3	0	1	3	2	0	3	0	0	0	0	3	0	0	0	0	2	2	3	3	3	0	3	0	0	3	0	3	3	0	0	2	0	3	0	0	0	0	1	4	3	0	4	2	0
15LUP404	1	2	0	0	0	0	3	0	2	0	0	3	3	3	0	0	3	2	3	0	0	1	3	3	0	0	3	0	3	3	0	0	0	0	3	0	3	0	0	0	3	3	0	0	3	2	2	2	3
15LUP404	1	2	0	0	0	0	3	0	2	0	0	3	3	3	0	0	3	2	3	0	0	1	3	3	0	0	3	0	3	3	0	0	0	0	3	0	3	0	0	0	3	3	0	0	3	2	2	2	3
15LUP408	1	0	0	0	3	3	0	0	2	1	4	3	0	0	3	0	0	0	0	3	0	2	0	3	1	0	3	0	0	0	0	0	0	0	0	0	0	1	0	3	0	0	0	4	0	2	2	0	0
15LUP408	1	0	0	0	3	3	0	0	2	1	4	3	0	0	3	0	0	0	0	3	0	2	0	3	1	0	3	0	0	0	0	0	0	0	0	0	0	3	0	3	0	0	0	4	0	2	2	0	0
15LUP411	1	0	0	0	0	0	0	3	0	0	3	0	3	0	3	0	0	0	3	3	2	0	0	3	3	3	0	0	0	3	0	0	3	0	0	2	0	0	0	3	0	0	0	0	0	0	0	2	0
15LUP411	1	0	0	0	0	0	0	3	0	0	3	0	3	0	3	0	0	0	3	3	2	0	0	3	3	3	0	0	0	3	0	0	3	0	0	2	0	0	0	3	0	0	0	0	0	0	0	2	0
15LUP413	1	2	0	1	3	0	3	1	0	0	3	3	3	0	3	3	0	0	3	3	0	0	3	3	0	0	0	2	0	3	0	0	3	0	0	0	0	3	3	0	0	3	1	4	0	2	0	0	3
15LUP413	1	2	0	1	3	0	3	3	0	0	3	3	3	0	3	3	0	0	3	3	0	0	3	4	0	0	0	2	0	3	0	0	3	0	0	0	0	3	3	0	0	3	1	4	0	2	0	0	3
15LUP429	1	2	0	1	0	0	3	0	2	0	0	0	3	0	0	3	3	0	0	3	2	0	3	3	1	3	3	0	0	0	2	3	3	0	3	0	0	0	3	0	0	3	0	0	0	4	4	0	0
15LUP429	1	2	0	1	0	0	3	0	2	0	0	0	3	0	0	3	3	0	0	3	2	0	3	3	1	3	3	0	0	0	2	3	3	0	3	0	0	0	3	0	0	3	0	0	0	4	4	0	0
15LUP445	1	0	3	1	3	0	0	0	2	1	3	3	0	3	3	3	3	0	3	0	0	0	3	3	1	3	0	2	0	0	0	3	3	1	0	0	3	3	3	0	0	3	0	2	3	0	0	2	0
15LUP445	1	0	3	1	3	0	0	0	2	1	3	3	0	3	3	3	3	0	3	0	0	0	3	3	1	3	0	2	0	0	0	3	3	1	0	0	3	3	3	0	0	3	0	4	3	0	0	2	0
15LUP449	1	0	0	0	3	1	0	0	2	1	0	3	3	3	0	3	3	2	0	0	0	0	0	3	1	0	3	2	0	0	1	0	0	0	3	2	0	0	3	3	3	3	1	4	3	0	0	2	3
15LUP449	1	0	0	0	3	1	0	0	2	1	0	3	3	3	0	3	3	2	0	0	0	0	0	3	1	0	3	2	0	0	1	0	0	0	3	2	0	0	3	3	3	3	1	4	3	0	0	2	3
15LUP452	1	2	0	1	3	0	3	3	0	1	3	3	3	3	3	3	3	0	3	0	0	1	3	3	1	3	3	0	0	3	2	3	3	1	0	0	0	3	3	3	3	3	1	4	0	2	4	0	3
15LUP452	1	2	0	1	3	0	3	3	0	1	3	3	3	3	3	3	3	0	3	0	0	1	3	3	1	3	3	0	0	3	2	3	3	1	0	0	0	3	3	3	3	3	1	4	0	2	4	0	3
15LUP483	1	2	3	1	3	0	1	3	2	1	3	0	3	3	3	3	3	2	3	3	2	1	3	3	0	3	0	2	0	3	2	3	3	1	0	0	3	3	3	0	3	0	1	4	0	0	4	0	3
15LUP483	1	2	3	1	3	0	1	3	2	1	3	0	3	3	3	3	3	2	3	3	2	1	3	3	0	3	0	2	0	3	2	3	3	1	0	0	3	3	3	0	3	0	1	4	0	0	4	0	3
15LUP503	1	2	3	1	3	3	3	1	2	0	3	3	3	3	3	3	3	0	3	0	4	1	3	3	1	3	3	2	3	3	1	4	3	1	0	0	3	3	0	3	3	0	1	2	0	2	4	2	0
15LUP503	1	2	3	1	3	3	3	1	2	0	3	3	3	3	3	3	3	0	3	0	4	1	3	3	3	3	3	2	3	3	1	4	3	1	0	0	3	3	0	3	4	0	1	2	0	2	4	2	0
15LUP517	1	0	3	1	0	3	0	1	0	0	3	3	3	3	3	3	0	0	0	3	2	1	3	3	0	0	3	2	0	0	2	0	3	0	0	2	0	3	0	3	3	0	1	0	3	0	4	0	3
15LUP517	1	0	3	1	0	3	0	1	0	0	3	3	3	3	3	3	0	0	0	3	2	1	3	3	0	0	3	2	0	0	2	0	3	0	0	2	0	3	0	3	3	0	1	0	3	0	4	0	3
15LUP527	1	0	3	1	3	0	3	3	2	1	3	0	0	3	0	3	0	2	0	0	0	0	3	0	1	0	0	0	3	4	1	3	0	0	0	2	3	0	3	0	3	0	0	0	0	0	0	0	3
15LUP527	1	0	3	1	3	0	3	3	2	1	3	0	0	3	0	3	0	2	0	0	0	0	3	0	1	0	0	0	3	4	1	3	0	0	0	2	3	0	3	0	3	0	0	0	0	0	0	0	3
15LUP554	1	1	0	1	3	0	0	3	0	1	0	3	3	3	3	3	0	0	3	3	0	0	0	3	1	3	3	2	3	3	2	3	3	0	0	2	0	3	0	0	0	3	1	4	3	4	0	0	0
15LUP554	1	2	0	1	3	0	0	3	0	1	0	3	3	3	3	3	0	0	3	3	0	0	0	3	3	3	3	2	3	3	2	3	3	0	0	2	0	3	0	0	0	3	1	4	3	4	0	0	0
15LUP555	1	2	0	1	3	3	3	0	2	0	3	0	3	3	0	3	3	0	0	3	2	1	3	3	1	0	0	2	1	3	2	0	0	0	3	2	0	3	0	3	3	0	1	2	0	4	0	0	3
15LUP555	1	2	0	1	3	3	3	0	2	0	3	0	3	3	0	3	3	0	0	3	2	1	3	3	1	0	0	2	1	3	2	0	0	0	3	2	0	3	0	3	3	0	1	2	0	4	0	0	3
15LUP563	1	2	3	1	3	3	3	3	2	1	3	3	3	3	3	3	3	2	3	3	2	1	3	3	3	3	3	2	3	3	2	3	3	1	3	2	3	3	3	3	3	3	1	2	3	2	2	2	3
15LUP563	1	2	3	1	3	3	3	3	2	1	3	3	3	3	3	3	3	2	4	3	2	1	3	3	3	3	3	2	3	3	2	3	3	1	3	2	3	3	3	3	3	3	1	2	3	2	4	2	3
15LUP590	1	2	3	1	0	3	3	3	2	1	3	3	3	3	3	3	3	2	0	3	2	1	3	3	1	3	3	0	3	3	2	3	3	1	3	2	3	1	3	3	3	3	1	0	3	2	4	2	3
15LUP590	1	2	3	1	0	3	3	3	2	1	3	3	3	3	3	3	3	2	0	3	2	1	3	3	1	3	3	0	3	3	2	3	3	1	3	2	3	3	3	3	3	3	1	0	3	2	4	2	3
15LUP609	1	2	0	1	0	0	0	3	2	0	0	0	3	3	3	3	0	0	0	0	0	1	0	3	1	0	0	2	0	0	0	0	3	1	0	2	0	0	0	0	3	3	0	0	0	4	0	0	0
15LUP609	1	2	0	1	0	0	0	3	2	0	0	0	3	3	3	3	0	0	0	0	0	1	0	3	1	0	0	2	0	0	0	0	3	1	0	2	0	0	0	0	3	3	0	0	0	4	0	0	0
15LUP731	1	2	3	1	3	3	3	1	2	1	3	3	3	3	3	3	3	2	3	3	2	1	3	3	1	3	3	2	3	3	2	3	3	1	3	2	3	3	3	3	3	3	1	2	3	4	4	2	3
15LUP731	1	2	3	1	3	3	3	3	2	1	3	3	3	3	3	3	3	2	3	3	2	1	3	3	3	3	3	2	3	3	2	3	3	1	3	2	3	3	3	3	3	3	1	4	3	4	4	2	3
[truncated: 973 more columns]
