# Supplementary material for: Decreasing proportion of Anopheles darlingi biting outdoors between long-lasting insecticidal net distributions in peri-Iquitos, Amazonian Peru
Source: Malar J. 2018 Feb 20;17:86. doi: 10.1186/s12936-018-2234-4 (PMC5819687; doi:10.1186/s12936-018-2234-4)
Supplement: Supplementary file 5 — Additional file 5. nextRAD sample collection information, number of sequence reads, and unique stacks genotyped. Includes collection and sequencing details for all 320 individuals sequenced, and Stacks details for 162 individuals included in Stacks and downstream analyses. [file 12936_2018_2234_MOESM5_ESM.xlsx]

## Sheet: Supplementary File 2
Sample Information									Quality Filtering							Stacks Results: -m5, after rxstacks
ID	Locality	Collection Year	Collection Date	Collection Time	Collection Time Period	Collection Location	Dual Index		Total Sequences	Low Quality Sequences	Retained Sequences	Aligned Sequences	Percent Aligned To Reference	Included For Genotyping		Unique Stacks	Polymorphic Loci	Percent Polymorphic Loci	SNPs Found
14CAH232	CAH	2014	2014-03-12	6pm-7pm	6pm-9pm	outside	670_AGGCAGAAGAGTTCTT		2019583	159696	1859887	1293333	69.54	Yes		46706	4604	9.86	24648
14CAH233	CAH	2014	2014-03-12	6pm-7pm	6pm-9pm	outside	670_TCCTGAGCGAGTTCTT		3409264	284604	3124660	2160899	69.16	Yes		81230	12398	15.26	70224
14CAH237	CAH	2014	2014-03-12	7pm-8pm	6pm-9pm	outside	670_GGACTCCTGAGTTCTT		4145042	352388	3792654	2527132	66.63	Yes		96804	13930	14.39	78960
14CAH242	CAH	2014	2014-03-12	7pm-8pm	6pm-9pm	outside	670_TAGGCATGGAGTTCTT		692400	62209	630191	417979	66.33	Yes		21236	1512	7.12	8104
14CAH247	CAH	2014	2014-03-12	8pm-9pm	6pm-9pm	outside	670_CTCTCTACGAGTTCTT		1525439	130646	1394793	863672	61.92	Yes		43218	5126	11.86	28192
14CAH260	CAH	2014	2014-03-12	9pm-10pm	9pm-12am	outside	670_CAGAGAGGGAGTTCTT		2273147	222682	2050465	1453111	70.87	Yes		57100	6614	11.58	38172
14CAH261	CAH	2014	2014-03-12	9pm-10pm	9pm-12am	outside	670_GCTACGCTGAGTTCTT		2093603	212302	1881301	1333176	70.86	Yes		44038	4258	9.67	23940
14CAH262	CAH	2014	2014-03-12	9pm-10pm	9pm-12am	outside	670_CGAGGCTGGAGTTCTT		3126939	295607	2831332	1998986	70.6	Yes		56132	5716	10.18	31552
14CAH265	CAH	2014	2014-03-12	10pm-11pm	9pm-12am	outside	670_AAGAGGCAGAGTTCTT		6123547	492182	5631365	3920811	69.62	Yes		109338	16312	14.92	91196
14CAH274	CAH	2014	2014-03-12	11pm-12am	9pm-12am	outside	670_GTAGAGGAGAGTTCTT		6116737	499172	5617565	3969514	70.66	Yes		112324	16974	15.11	95800
14CAH276	CAH	2014	2014-03-12	11pm-12am	9pm-12am	outside	670_TAAGGCGAGTTAAGAT		336207	29779	306428	206271	67.31	Yes		13698	974	7.11	4804
14CAH277	CAH	2014	2014-03-12	11pm-12am	9pm-12am	outside	670_CGTACTAGGTTAAGAT		67604	9217	58387	32189	55.13	No
14CAH280	CAH	2014	2014-03-13	12am-1am	12am-3am	outside	670_AGGCAGAAGTTAAGAT		679338	54364	624974	416701	66.67	Yes		26666	2414	9.05	13196
14CAH284	CAH	2014	2014-03-13	12am-1am	12am-3am	outside	670_TCCTGAGCGTTAAGAT		3360151	232438	3127713	2103272	67.25	Yes		85070	15936	18.73	91972
14CAH286	CAH	2014	2014-03-13	12am-1am	12am-3am	outside	670_GGACTCCTGTTAAGAT		6353265	439393	5913872	4111205	69.52	Yes		121852	22774	18.69	131792
14CAH292	CAH	2014	2014-03-13	1am-2am	12am-3am	outside	670_TAGGCATGGTTAAGAT		219654	24133	195521	131120	67.06	No
14CAH297	CAH	2014	2014-03-13	2am-3am	12am-3am	outside	670_CTCTCTACGTTAAGAT		7459175	566479	6892696	4886914	70.9	Yes		116184	18632	16.04	106492
14CAH305	CAH	2014	2014-03-13	3am-4am	3am-6am	outside	670_CAGAGAGGGTTAAGAT		2392493	218045	2174448	1260168	57.95	Yes		61028	8130	13.32	45568
14CAH310	CAH	2014	2014-03-13	4am-5am	3am-6am	outside	670_GCTACGCTGTTAAGAT		1248072	87297	1160775	764917	65.9	Yes		45456	7136	15.7	39020
14CAH316	CAH	2014	2014-03-12	6pm-7pm	6pm-9pm	inside	670_CGAGGCTGGTTAAGAT		4168702	370689	3798013	1809039	47.63	Yes		56942	6444	11.32	36448
14CAH324	CAH	2014	2014-03-12	8pm-9pm	6pm-9pm	inside	670_AAGAGGCAGTTAAGAT		9033669	759268	8274401	5902052	71.33	Yes		124460	19936	16.02	110920
14CAH326	CAH	2014	2014-03-12	9pm-10pm	9pm-12am	inside	670_GTAGAGGAGTTAAGAT		2603898	218255	2385643	1706513	71.53	Yes		48146	4628	9.61	25524
14CAH327	CAH	2014	2014-03-12	9pm-10pm	9pm-12am	inside	670_TAAGGCGAATATTCTG		1294891	89249	1205642	786356	65.22	Yes		54970	9888	17.99	53968
14CAH328	CAH	2014	2014-03-12	10pm-11pm	9pm-12am	inside	670_CGTACTAGATATTCTG		110302	9658	100644	41507	41.24	No
14CAH329	CAH	2014	2014-03-12	10pm-11pm	9pm-12am	inside	670_AGGCAGAAATATTCTG		29379	4220	25159	12425	49.39	No
14CAH330	CAH	2014	2014-03-12	11pm-12am	9pm-12am	inside	670_TCCTGAGCATATTCTG		4655820	326335	4329485	2958571	68.34	Yes		90820	13968	15.38	79320
14CAH331	CAH	2014	2014-03-12	11pm-12am	9pm-12am	inside	670_GGACTCCTATATTCTG		2948801	206728	2742073	1752915	63.93	Yes		66422	8536	12.85	47768
14CAH333	CAH	2014	2014-03-13	2am-3am	12am-3am	inside	670_TAGGCATGATATTCTG		450418	33458	416960	264526	63.44	Yes		17444	1326	7.6	6200
14CAH334	CAH	2014	2014-03-13	2am-3am	12am-3am	inside	670_CTCTCTACATATTCTG		4254863	282206	3972657	2559867	64.44	Yes		100640	17882	17.77	100720
14CAH335	CAH	2014	2014-03-13	2am-3am	12am-3am	inside	670_CAGAGAGGATATTCTG		3485490	253951	3231539	2134069	66.04	Yes		88050	13762	15.63	77864
14CAH336	CAH	2014	2014-03-13	3am-4am	3am-6am	inside	670_GCTACGCTATATTCTG		5585552	362835	5222717	3338526	63.92	Yes		116058	19310	16.64	110632
14CAH337	CAH	2014	2014-03-13	3am-4am	3am-6am	inside	670_CGAGGCTGATATTCTG		162849	13692	149157	88979	59.65	No
14CAH338	CAH	2014	2014-03-13	3am-4am	3am-6am	inside	670_AAGAGGCAATATTCTG		2416882	170659	2246223	1350937	60.14	Yes		63456	8384	13.21	45968
14CAH365	CAH	2014	2014-03-15	12am-1am	12am-3am	outside	670_GTAGAGGAATATTCTG		1005762	68735	937027	11241	1.2	No
14CAH383	CAH	2014	2014-03-14	6pm-7pm	6pm-9pm	inside	670_TAAGGCGAACTACGCG		890511	78497	812014	5629	0.69	No
14CAH393	CAH	2014	2014-03-14	8pm-9pm	6pm-9pm	inside	670_CGTACTAGACTACGCG		1754595	121584	1633011	966382	59.18	Yes		48152	4494	9.33	22584
14CAH394	CAH	2014	2014-03-14	9pm-10pm	9pm-12am	inside	670_AGGCAGAAACTACGCG		1998286	159484	1838802	71920	3.91	No
14CAH402	CAH	2014	2014-03-15	4am-5am	3am-6am	inside	670_TCCTGAGCACTACGCG		4376557	337574	4038983	30194	0.75	No
14CAH405	CAH	2014	2014-03-15	5am-6am	3am-6am	inside	670_GGACTCCTACTACGCG		117783	15689	102094	14356	14.06	No
14CAH435	CAH	2014	2014-04-10	12am-1am	12am-3am	outside	670_TAGGCATGACTACGCG		106500	11837	94663	8462	8.94	No
14CAH445	CAH	2014	2014-04-10	3am-4am	3am-6am	outside	670_CTCTCTACACTACGCG		256750	24693	232057	16938	7.3	No
14CAH446	CAH	2014	2014-04-10	4am-5am	3am-6am	outside	670_CAGAGAGGACTACGCG		2529652	186691	2342961	7068	0.3	No
14CAH451	CAH	2014	2014-04-09	6pm-7pm	6pm-9pm	inside	670_GCTACGCTACTACGCG		928177	66344	861833	10270	1.19	No
14CAH461	CAH	2014	2014-04-10	2am-3am	12am-3am	inside	670_CGAGGCTGACTACGCG		42491	6025	36466	6524	17.89	No
14CAH490	CAH	2014	2014-04-11	8pm-9pm	6pm-9pm	outside	670_AAGAGGCAACTACGCG		686389	50995	635394	10447	1.64	No
14CAH508	CAH	2014	2014-04-11	11pm-12am	9pm-12am	outside	670_GTTGTGGCCCTCATGC		327893	23540	304353	2720	0.89	No
14CAH527	CAH	2014	2014-04-12	4am-5am	3am-6am	outside	670_GTGCACAACCTCATGC		274431	18453	255978	145221	56.73	No
14CAH533	CAH	2014	2014-04-12	5am-6am	3am-6am	outside	670_ATTCGTTGCCTCATGC		3527121	255017	3272104	11252	0.34	No
14CAH535	CAH	2014	2014-04-12	5am-6am	3am-6am	outside	670_CCATATGTCCTCATGC		38360	3143	35217	17221	48.9	No
14CAH542	CAH	2014	2014-04-11	6pm-7pm	6pm-9pm	inside	670_GTTGAACCCCTCATGC		4868413	359548	4508865	3628	0.08	No
14CAH546	CAH	2014	2014-04-11	7pm-8pm	6pm-9pm	inside	670_CCAAGCGACCTCATGC		909744	65928	843816	6281	0.74	No
14CAH551	CAH	2014	2014-04-11	10pm-11pm	9pm-12am	inside	670_TAAGTTCGCCTCATGC		55395	9854	45541	12293	26.99	No
14CAH554	CAH	2014	2014-04-12	12am-1am	12am-3am	inside	670_ATGCCGCTCCTCATGC		2258042	164103	2093939	7118	0.34	No
14CAH556	CAH	2014	2014-04-12	2am-3am	12am-3am	inside	670_CAAGTGTCCCTCATGC		466445	37119	429326	13210	3.08	No
14CAH557	CAH	2014	2014-04-12	3am-4am	3am-6am	inside	670_GAGGTGTACCTCATGC		1824759	142326	1682433	1055602	62.74	Yes		101432	2578	2.54	9748
14CAH560	CAH	2014	2014-04-12	4am-5am	3am-6am	inside	670_GAACACTGCCTCATGC		2629286	194552	2434734	1578122	64.82	Yes		158142	4304	2.72	15948
14CAH561	CAH	2014	2014-05-16	6pm-7pm	6pm-9pm	outside	670_CTAGTACGCCTCATGC		4209186	304129	3905057	2548793	65.27	Yes		273992	6056	2.21	25600
14CAH568	CAH	2014	2014-05-16	7pm-8pm	6pm-9pm	outside	670_GTTGTGGCCTCGATAA		3047	335	2712	701	25.85	No
14CAH571	CAH	2014	2014-05-16	7pm-8pm	6pm-9pm	outside	670_GTGCACAACTCGATAA		6078	719	5359	1835	34.24	No
14CAH574	CAH	2014	2014-05-16	8pm-9pm	6pm-9pm	outside	670_ATTCGTTGCTCGATAA		2008346	136652	1871694	1216108	64.97	Yes		58912	6632	11.26	34532
14CAH582	CAH	2014	2014-05-17	12am-1am	12am-3am	outside	670_CCATATGTCTCGATAA		179408	12516	166892	107825	64.61	No
14CAH583	CAH	2014	2014-05-17	12am-1am	12am-3am	outside	670_GTTGAACCCTCGATAA		488218	36448	451770	288829	63.93	Yes		20902	1526	7.3	7072
14CAH590	CAH	2014	2014-05-17	4am-5am	3am-6am	outside	670_CCAAGCGACTCGATAA		10696	1322	9374	3023	32.25	No
14CAH591	CAH	2014	2014-05-17	5am-6am	3am-6am	outside	670_TAAGTTCGCTCGATAA		30970	4041	26929	7807	28.99	No
14CAH593	CAH	2014	2014-05-17	5am-6am	3am-6am	outside	670_ATGCCGCTCTCGATAA		355009	24394	330615	196636	59.48	No
14CAH597	CAH	2014	2014-05-16	7pm-8pm	6pm-9pm	inside	670_CAAGTGTCCTCGATAA		50304	5701	44603	12227	27.41	No
14CAH599	CAH	2014	2014-05-16	8pm-9pm	6pm-9pm	inside	670_GAGGTGTACTCGATAA		11154438	924994	10229444	8868	0.09	No
14CAH601	CAH	2014	2014-05-16	11pm-12am	9pm-12am	inside	670_GAACACTGCTCGATAA		61445	4728	56717	31497	55.53	No
14CAH604	CAH	2014	2014-05-17	2am-3am	12am-3am	inside	670_CTAGTACGCTCGATAA		235536	16564	218972	6603	3.02	No
14CAH626	CAH	2014	2014-05-19	9pm-10pm	9pm-12am	outside	670_GTTGTGGCTTAATATC		242758	16333	226425	128309	56.67	No
14CAH632	CAH	2014	2014-05-19	11pm-12am	9pm-12am	outside	670_GTGCACAATTAATATC		1826554	131435	1695119	1162849	68.6	Yes		61590	5660	9.19	30328
14CAH639	CAH	2014	2014-05-20	1am-2am	12am-3am	outside	670_ATTCGTTGTTAATATC		2621363	180790	2440573	7517	0.31	No
14CAH657	CAH	2014	2014-05-19	7pm-8pm	6pm-9pm	inside	670_CCATATGTTTAATATC		841331	57666	783665	502369	64.11	Yes		39266	4402	11.21	24720
14CAH663	CAH	2014	2014-05-19	11pm-12am	9pm-12am	inside	670_GTTGAACCTTAATATC		16286	2009	14277	5118	35.85	No
14CAH665	CAH	2014	2014-05-20	2am-3am	12am-3am	inside	670_CCAAGCGATTAATATC		459121	34265	424856	260095	61.22	Yes		21146	1470	6.95	6860
14CAH666	CAH	2014	2014-05-20	2am-3am	12am-3am	inside	670_TAAGTTCGTTAATATC		2259094	180026	2079068	1398224	67.25	Yes		50702	4918	9.7	26216
14CAH667	CAH	2014	2014-05-20	2am-3am	12am-3am	inside	670_ATGCCGCTTTAATATC		28060	4280	23780	9429	39.65	No
14CAH668	CAH	2014	2014-05-20	3am-4am	3am-6am	inside	670_CAAGTGTCTTAATATC		783963	54328	729635	11150	1.53	No
14CAH669	CAH	2014	2014-05-20	4am-5am	3am-6am	inside	670_GAGGTGTATTAATATC		41230	7067	34163	12983	38	No
14CAH670	CAH	2014	2014-05-20	5am-6am	3am-6am	inside	670_GAACACTGTTAATATC		15145	2121	13024	7014	53.85	No
14LUP1015	LUP	2014	2014-05-16	7pm-8pm	6pm-9pm	inside	669_CAGAGAGGATATTCTG		263851	11867	251984	110752	43.95	No
14LUP356	LUP	2014	2014-03-11	6pm-7pm	6pm-9pm	outside	669_TAAGGCGACCTCATGC		6908551	342587	6565964	4523977	68.9	Yes		313242	19772	6.31	102584
14LUP361	LUP	2014	2014-03-11	6pm-7pm	6pm-9pm	outside	669_CGTACTAGCCTCATGC		5633496	328830	5304666	3719153	70.11	Yes		137440	7052	5.13	35664
14LUP362	LUP	2014	2014-03-11	7pm-8pm	6pm-9pm	outside	669_AGGCAGAACCTCATGC		5401606	256333	5145273	3389324	65.87	Yes		305158	15762	5.17	78596
14LUP365	LUP	2014	2014-03-11	7pm-8pm	6pm-9pm	outside	669_TCCTGAGCCCTCATGC		6737487	398090	6339397	4313761	68.05	Yes		157508	6030	3.83	29784
14LUP372	LUP	2014	2014-03-11	8pm-9pm	6pm-9pm	outside	669_GGACTCCTCCTCATGC		8649054	439680	8209374	5663647	68.99	Yes		414280	24322	5.87	127484
14LUP373	LUP	2014	2014-03-11	8pm-9pm	6pm-9pm	outside	669_TAGGCATGCCTCATGC		4797669	239581	4558088	3101888	68.05	Yes		292280	14610	5	72344
14LUP385	LUP	2014	2014-03-11	8pm-9pm	6pm-9pm	outside	669_CTCTCTACCCTCATGC		3429531	164845	3264686	2147496	65.78	Yes		226606	11962	5.28	57800
14LUP392	LUP	2014	2014-03-11	9pm-10pm	9pm-12am	outside	669_CAGAGAGGCCTCATGC		4851712	242030	4609682	3117523	67.63	Yes		282130	17544	6.22	89232
14LUP397	LUP	2014	2014-03-11	10pm-11pm	9pm-12am	outside	669_GCTACGCTCCTCATGC		3730472	182200	3548272	2466092	69.5	Yes		164664	7010	4.26	32928
14LUP398	LUP	2014	2014-03-11	10pm-11pm	9pm-12am	outside	669_CGAGGCTGCCTCATGC		3315129	163275	3151854	1997387	63.37	Yes		214740	10594	4.93	51764
14LUP400	LUP	2014	2014-03-11	11pm-12am	9pm-12am	outside	669_AAGAGGCACCTCATGC		2648867	124353	2524514	1466310	58.08	Yes		189692	9700	5.11	44520
14LUP403	LUP	2014	2014-03-11	11pm-12am	9pm-12am	outside	669_GTAGAGGACCTCATGC		2471344	112194	2359150	1397682	59.25	Yes		200708	9826	4.9	27244
14LUP411	LUP	2014	2014-03-12	12am-1am	12am-3am	outside	669_TAAGGCGACTCGATAA		2090087	97550	1992537	1413853	70.96	Yes		32984	6540	19.83	18770
14LUP432	LUP	2014	2014-03-12	3am-4am	3am-6am	outside	669_CGTACTAGCTCGATAA		3608216	165214	3443002	2356558	68.44	Yes		37826	6372	16.85	17745
14LUP436	LUP	2014	2014-03-12	3am-4am	3am-6am	outside	669_AGGCAGAACTCGATAA		4451982	277996	4173986	3062102	73.36	Yes		35530	5130	14.44	14576
14LUP439	LUP	2014	2014-03-12	4am-5am	3am-6am	outside	669_TCCTGAGCCTCGATAA		1321465	71462	1250003	881391	70.51	Yes		22440	3381	15.07	9093
14LUP444	LUP	2014	2014-03-11	6pm-7pm	6pm-9pm	inside	669_GGACTCCTCTCGATAA		1554365	71958	1482407	1036027	69.89	Yes		27343	5423	19.83	15030
14LUP452	LUP	2014	2014-03-11	8pm-9pm	6pm-9pm	inside	669_TAGGCATGCTCGATAA		6630922	315641	6315281	4574263	72.43	Yes		58351	17547	30.07	54953
14LUP454	LUP	2014	2014-03-11	9pm-10pm	9pm-12am	inside	669_CTCTCTACCTCGATAA		786480	52350	734130	536484	73.08	Yes		12039	1190	9.88	3164
14LUP455	LUP	2014	2014-03-11	9pm-10pm	9pm-12am	inside	669_CAGAGAGGCTCGATAA		356421	20296	336125	208422	62.01	Yes		9529	1139	11.95	2703
14LUP457	LUP	2014	2014-03-11	10pm-11pm	9pm-12am	inside	669_GCTACGCTCTCGATAA		4421095	190286	4230809	2927649	69.2	Yes		47629	10464	21.97	29880
14LUP458	LUP	2014	2014-03-11	11pm-12am	9pm-12am	inside	669_CGAGGCTGCTCGATAA		4973315	242090	4731225	3326735	70.31	Yes		44545	7385	16.58	20645
14LUP463	LUP	2014	2014-03-12	2am-3am	12am-3am	inside	669_AAGAGGCACTCGATAA		1950279	93259	1857020	1288247	69.37	Yes		28701	5329	18.57	15068
14LUP466	LUP	2014	2014-03-12	3am-4am	3am-6am	inside	669_GTAGAGGACTCGATAA		127233	9132	118101	57207	48.44	No
14LUP469	LUP	2014	2014-03-12	4am-5am	3am-6am	inside	669_TAAGGCGATTAATATC		3173602	181685	2991917	2155758	72.05	Yes		37404	7142	19.09	19685
14LUP473	LUP	2014	2014-03-12	5am-6am	3am-6am	inside	669_CGTACTAGTTAATATC		582779	31023	551756	336981	61.07	Yes		14017	2774	19.79	7147
14LUP528	LUP	2014	2014-03-15	12am-1am	12am-3am	outside	669_AGGCAGAATTAATATC		8345388	392759	7952629	2920707	36.73	Yes		42919	6808	15.86	19435
14LUP536	LUP	2014	2014-03-15	2am-3am	12am-3am	outside	669_TCCTGAGCTTAATATC		5171252	261434	4909818	3475669	70.79	Yes		49445	10496	21.23	30551
14LUP539	LUP	2014	2014-03-15	2am-3am	12am-3am	outside	669_GGACTCCTTTAATATC		10808958	662450	10146508	7277158	71.72	Yes		74557	14565	19.54	41655
14LUP540	LUP	2014	2014-03-15	2am-3am	12am-3am	outside	669_TAGGCATGTTAATATC		6099295	311198	5788097	2240934	38.72	Yes		37887	6280	16.58	17874
14LUP541	LUP	2014	2014-03-15	2am-3am	12am-3am	outside	669_CTCTCTACTTAATATC		5715621	285326	5430295	3928256	72.34	Yes		62460	14392	23.04	41856
14LUP546	LUP	2014	2014-03-15	3am-4am	3am-6am	outside	669_CAGAGAGGTTAATATC		7633939	550393	7083546	5124348	72.34	Yes		56903	11369	19.98	31734
14LUP548	LUP	2014	2014-03-15	3am-4am	3am-6am	outside	669_GCTACGCTTTAATATC		2738105	132927	2605178	1762709	67.66	Yes		32940	6541	19.86	18241
14LUP578	LUP	2014	2014-03-14	9pm-10pm	9pm-12am	inside	669_CGAGGCTGTTAATATC		8890973	411469	8479504	5977077	70.49	Yes		57144	10243	17.92	29533
14LUP586	LUP	2014	2014-03-15	2am-3am	12am-3am	inside	669_GTAGAGGATTAATATC		18788456	1446018	17342438	29926	0.17	No
14LUP588	LUP	2014	2014-03-15	2am-3am	12am-3am	inside	669_TAAGGCGATCTATCGG		66827	8119	58708	37199	63.36	No
14LUP591	LUP	2014	2014-03-15	4am-5am	3am-6am	inside	669_CGTACTAGTCTATCGG		4196247	256717	3939530	2852165	72.4	Yes		37222	6257	16.81	17661
14LUP596	LUP	2014	2014-03-15	5am-6am	3am-6am	inside	669_AGGCAGAATCTATCGG		1428353	76031	1352322	882607	65.27	Yes		23802	4836	20.32	13017
14LUP597	LUP	2014	2014-03-15	5am-6am	3am-6am	inside	669_TCCTGAGCTCTATCGG		6087466	377562	5709904	4129684	72.32	Yes		48132	10306	21.41	29770
14LUP603	LUP	2014	2014-04-06	6pm-7pm	6pm-9pm	outside	669_GGACTCCTTCTATCGG		4961285	362556	4598729	3309208	71.96	Yes		45036	10259	22.78	30077
14LUP614	LUP	2014	2014-04-06	7pm-8pm	6pm-9pm	outside	669_TAGGCATGTCTATCGG		76061	10855	65206	43145	66.17	No
14LUP644	LUP	2014	2014-04-06	9pm-10pm	9pm-12am	outside	669_CTCTCTACTCTATCGG		9111512	504540	8606972	6124076	71.15	Yes		68846	14490	21.05	41284
14LUP657	LUP	2014	2014-04-06	10pm-11pm	9pm-12am	outside	669_CAGAGAGGTCTATCGG		4566435	297323	4269112	3050672	71.46	Yes		46936	10937	23.3	32070
14LUP672	LUP	2014	2014-04-06	11pm-12am	9pm-12am	outside	669_GCTACGCTTCTATCGG		4459350	282798	4176552	3018947	72.28	Yes		40027	8066	20.15	23063
14LUP679	LUP	2014	2014-04-07	12am-1am	12am-3am	outside	669_CGAGGCTGTCTATCGG		4521864	233775	4288089	3015513	70.32	Yes		39734	8397	21.13	24374
14LUP683	LUP	2014	2014-04-07	12am-1am	12am-3am	outside	669_AAGAGGCATCTATCGG		6767597	488952	6278645	4491705	71.54	Yes		49501	10781	21.78	30907
14LUP688	LUP	2014	2014-04-07	12am-1am	12am-3am	outside	669_GTAGAGGATCTATCGG		3728581	234476	3494105	2469170	70.67	Yes		36769	6563	17.85	18999
14LUP692	LUP	2014	2014-04-07	1am-2am	12am-3am	outside	669_TAAGGCGAGAGTTCTT		4321425	292298	4029127	2942518	73.03	Yes		44734	7210	16.12	20654
14LUP712	LUP	2014	2014-04-07	4am-5am	3am-6am	outside	669_AGGCAGAAGAGTTCTT		6095212	328560	5766652	4043806	70.12	Yes		52702	9492	18.01	27406
14LUP719	LUP	2014	2014-04-06	6pm-7pm	6pm-9pm	inside	669_TCCTGAGCGAGTTCTT		3892098	218724	3673374	2596226	70.68	Yes		45721	9122	19.95	25547
14LUP724	LUP	2014	2014-04-06	7pm-8pm	6pm-9pm	inside	669_GGACTCCTGAGTTCTT		443362	27899	415463	249905	60.15	Yes		12565	2651	21.1	6781
14LUP728	LUP	2014	2014-04-06	8pm-9pm	6pm-9pm	inside	669_TAGGCATGGAGTTCTT		446904	33051	413853	292266	70.62	Yes		9213	931	10.11	2323
14LUP730	LUP	2014	2014-04-06	9pm-10pm	9pm-12am	inside	669_CTCTCTACGAGTTCTT		148954	12776	136178	81148	59.59	No
14LUP732	LUP	2014	2014-04-06	9pm-10pm	9pm-12am	inside	669_CAGAGAGGGAGTTCTT		38879	6782	32097	20683	64.44	No
14LUP733	LUP	2014	2014-04-07	2am-3am	12am-3am	inside	669_GCTACGCTGAGTTCTT		158595	15170	143425	92416	64.44	No
14LUP734	LUP	2014	2014-04-07	2am-3am	12am-3am	inside	669_AAGAGGCATTAATATC		533050	35929	497121	305687	61.49	Yes		12486	2452	19.64	6367
14LUP736	LUP	2014	2014-04-07	2am-3am	12am-3am	inside	669_CGAGGCTGGAGTTCTT		3510635	195367	3315268	2327862	70.22	Yes		39885	7665	19.22	22119
14LUP739	LUP	2014	2014-04-07	3am-4am	3am-6am	inside	669_AAGAGGCAGAGTTCTT		12025646	672181	11353465	8124687	71.56	Yes		79184	14896	18.81	43228
14LUP741	LUP	2014	2014-04-07	4am-5am	3am-6am	inside	669_GTAGAGGAGAGTTCTT		744672	44006	700666	478020	68.22	Yes		12434	1198	9.63	3297
14LUP742	LUP	2014	2014-04-07	4am-5am	3am-6am	inside	669_TAAGGCGAGTTAAGAT		2125145	94626	2030519	1447675	71.3	Yes		34394	7657	22.26	22285
14LUP746	LUP	2014	2014-04-07	5am-6am	3am-6am	inside	669_CGTACTAGGTTAAGAT		1291836	111027	1180809	847524	71.77	Yes		12177	920	7.56	2514
14LUP751	LUP	2014	2014-04-08	6pm-7pm	6pm-9pm	outside	669_AGGCAGAAGTTAAGAT		2193468	117523	2075945	1392581	67.08	Yes		31178	6068	19.46	17207
14LUP789	LUP	2014	2014-04-08	9pm-10pm	9pm-12am	outside	669_TCCTGAGCGTTAAGAT		1137594	49620	1087974	717726	65.97	Yes		23487	4896	20.85	13563
14LUP833	LUP	2014	2014-04-09	3am-4am	3am-6am	outside	669_GGACTCCTGTTAAGAT		218768	14411	204357	25876	12.66	No
14LUP835	LUP	2014	2014-04-09	3am-4am	3am-6am	outside	669_TAGGCATGGTTAAGAT		515589	27616	487973	327352	67.08	Yes		10848	1085	10	2859
14LUP842	LUP	2014	2014-04-09	5am-6am	3am-6am	outside	669_CTCTCTACGTTAAGAT		4695184	217888	4477296	3147598	70.3	Yes		46024	8977	19.51	25502
14LUP844	LUP	2014	2014-04-09	5am-6am	3am-6am	outside	669_CGTACTAGGAGTTCTT		401147	21372	379775	219439	57.78	Yes		11332	2431	21.45	6327
14LUP858	LUP	2014	2014-04-08	7pm-8pm	6pm-9pm	inside	669_CAGAGAGGGTTAAGAT		123718	10379	113339	64520	56.93	No
14LUP860	LUP	2014	2014-04-08	7pm-8pm	6pm-9pm	inside	669_GCTACGCTGTTAAGAT		7519194	323083	7196111	5137920	71.4	Yes		56759	12331	21.73	35913
14LUP863	LUP	2014	2014-04-08	8pm-9pm	6pm-9pm	inside	669_CGAGGCTGGTTAAGAT		1237335	77015	1160320	64343	5.55	No
14LUP866	LUP	2014	2014-04-08	9pm-10pm	9pm-12am	inside	669_AAGAGGCAGTTAAGAT		3440004	183998	3256006	2288424	70.28	Yes		37626	6837	18.17	19433
14LUP870	LUP	2014	2014-04-08	11pm-12am	9pm-12am	inside	669_GTAGAGGAGTTAAGAT		1246548	57043	1189505	797301	67.03	Yes		20846	2960	14.2	7880
14LUP871	LUP	2014	2014-04-08	11pm-12am	9pm-12am	inside	669_GGACTCCTATATTCTG		87285	5850	81435	9937	12.2	No
14LUP873	LUP	2014	2014-04-09	1am-2am	12am-3am	inside	669_TAAGGCGAATATTCTG		22828	2659	20169	8581	42.55	No
14LUP874	LUP	2014	2014-04-09	1am-2am	12am-3am	inside	669_CGTACTAGATATTCTG		74978	3977	71001	22749	32.04	No
14LUP875	LUP	2014	2014-04-09	2am-3am	12am-3am	inside	669_AGGCAGAAATATTCTG		636256	26130	610126	319084	52.3	Yes		14725	3070	20.85	7996
14LUP925	LUP	2014	2014-05-13	6pm-7pm	6pm-9pm	inside	669_TCCTGAGCATATTCTG		1204915	46440	1158475	12319	1.06	No
14LUP934	LUP	2014	2014-05-14	2am-3am	12am-3am	inside	669_TAGGCATGATATTCTG		3857008	147815	3709193	2424826	65.37	Yes		46816	8782	18.76	24330
14LUP979	LUP	2014	2014-05-16	11pm-12am	9pm-12am	outside	669_CTCTCTACATATTCTG		3963176	165040	3798136	2621631	69.02	Yes		46923	8291	17.67	23086
15CAH116	CAH	2015	2015-03-20	7pm-8pm	6pm-9pm	outside	669_CCAAGCGAGTTAAGAT		459590	23755	435835	14317	3.28	No
15CAH123	CAH	2015	2015-03-20	10pm-11pm	9pm-12am	outside	670_TAAGTTCGGTTAAGAT		2478655	174400	2304255	1090297	47.32	Yes		26519	3285	12.39	9126
15CAH128	CAH	2015	2015-03-21	2am-3am	12am-3am	outside	670_ATGCCGCTGTTAAGAT		1440351	100177	1340174	849121	63.36	Yes		20545	2229	10.85	6157
15CAH130	CAH	2015	2015-03-21	3am-4am	3am-6am	outside	670_CAAGTGTCGTTAAGAT		9795015	670800	9124215	29222	0.32	No
15CAH133	CAH	2015	2015-03-20	6pm-7pm	6pm-9pm	inside	670_GAGGTGTAGTTAAGAT		2266500	176918	2089582	1254269	60.02	Yes		16388	1170	7.14	2931
15CAH145	CAH	2015	2015-03-21	5am-6am	3am-6am	inside	670_GAACACTGGTTAAGAT		16484	2610	13874	7120	51.32	No
15CAH148	CAH	2015	2015-03-23	8pm-9pm	6pm-9pm	outside	670_CTAGTACGGTTAAGAT		2392603	221202	2171401	102183	4.71	No
15CAH149	CAH	2015	2015-03-23	8pm-9pm	6pm-9pm	outside	670_GTTGTGGCATATTCTG		6869	629	6240	2423	38.83	No
15CAH151	CAH	2015	2015-03-23	9pm-10pm	9pm-12am	outside	670_GTGCACAAATATTCTG		5728	912	4816	2594	53.86	No
15CAH154	CAH	2015	2015-03-23	10pm-11pm	9pm-12am	outside	670_ATTCGTTGATATTCTG		19971	2580	17391	5830	33.52	No
15CAH156	CAH	2015	2015-03-23	10pm-11pm	9pm-12am	outside	670_CCATATGTATATTCTG		12127	1157	10970	4157	37.89	No
15CAH157	CAH	2015	2015-03-23	10pm-11pm	9pm-12am	outside	670_GTTGAACCATATTCTG		23422	2245	21177	8991	42.46	No
15CAH158	CAH	2015	2015-03-23	11pm-12am	9pm-12am	outside	670_CCAAGCGAATATTCTG		2096202	148980	1947222	1279892	65.73	Yes		33585	4799	14.29	13390
15CAH161	CAH	2015	2015-03-24	12am-1am	12am-3am	outside	670_TAAGTTCGATATTCTG		37939	6171	31768	12832	40.39	No
15CAH162	CAH	2015	2015-03-24	1am-2am	12am-3am	outside	670_ATGCCGCTATATTCTG		6796302	491784	6304518	157823	2.5	No
15CAH163	CAH	2015	2015-03-24	2am-3am	12am-3am	outside	670_CAAGTGTCATATTCTG		530938	37918	493020	311923	63.27	Yes		6507	470	7.22	1085
15CAH165	CAH	2015	2015-03-24	2am-3am	12am-3am	outside	670_GAGGTGTAATATTCTG		949768	73969	875799	612258	69.91	Yes		7465	408	5.47	1090
15CAH166	CAH	2015	2015-03-24	3am-4am	3am-6am	outside	670_GAACACTGATATTCTG		517298	37060	480238	310952	64.75	Yes		14850	1479	9.96	3867
15CAH169	CAH	2015	2015-03-23	6pm-7pm	6pm-9pm	inside	670_CTAGTACGATATTCTG		4230736	297601	3933135	2654876	67.5	Yes		44053	5018	11.39	13683
15CAH172	CAH	2015	2015-03-23	8pm-9pm	6pm-9pm	inside	670_GTTGTGGCACTACGCG		6817	662	6155	1754	28.5	No
15CAH179	CAH	2015	2015-03-23	11pm-12am	9pm-12am	inside	670_GTGCACAAACTACGCG		170155	11748	158407	1124	0.71	No
15CAH182	CAH	2015	2015-03-24	1am-2am	12am-3am	inside	670_ATTCGTTGACTACGCG		19219	2499	16720	2168	12.97	No
15CAH183	CAH	2015	2015-03-24	1am-2am	12am-3am	inside	670_CCATATGTACTACGCG		46671	3686	42985	944	2.2	No
15CAH184	CAH	2015	2015-03-24	2am-3am	12am-3am	inside	670_GTTGAACCACTACGCG		11569	1727	9842	724	7.36	No
15CAH186	CAH	2015	2015-03-24	3am-4am	3am-6am	inside	670_CCAAGCGAACTACGCG		1820880	151474	1669406	273395	16.38	Yes		9588	550	5.74	1462
15CAH194	CAH	2015	2015-04-22	8pm-9pm	6pm-9pm	outside	670_TAAGTTCGACTACGCG		14731926	1139487	13592439	8766	0.06	No
15CAH196	CAH	2015	2015-04-22	8pm-9pm	6pm-9pm	outside	670_ATGCCGCTACTACGCG		201731	15355	186376	90326	48.46	No
15CAH202	CAH	2015	2015-04-22	11pm-12am	9pm-12am	outside	670_CAAGTGTCACTACGCG		6273670	424647	5849023	357784	6.12	Yes		9361	460	4.91	1145
15CAH207	CAH	2015	2015-04-23	1am-2am	12am-3am	outside	670_GAGGTGTAACTACGCG		269126	22617	246509	4099	1.66	No
15CAH208	CAH	2015	2015-04-23	1am-2am	12am-3am	outside	670_GAACACTGACTACGCG		1677077	131624	1545453	11467	0.74	No
15CAH212	CAH	2015	2015-04-23	2am-3am	12am-3am	outside	670_TAAGGCGACCTCATGC		1682936	123008	1559928	957991	61.41	Yes		55567	2374	4.27	5553
15CAH215	CAH	2015	2015-04-23	4am-5am	3am-6am	outside	670_CGTACTAGCCTCATGC		8837491	728859	8108632	5667869	69.9	Yes		101217	4952	4.89	12756
15CAH219	CAH	2015	2015-04-22	6pm-7pm	6pm-9pm	inside	670_AGGCAGAACCTCATGC		46414	5706	40708	13386	32.88	No
15CAH234	CAH	2015	2015-04-22	11pm-12am	9pm-12am	inside	670_TCCTGAGCCCTCATGC		3746857	284212	3462645	915808	26.45	Yes		48077	1209	2.51	2845
15CAH236	CAH	2015	2015-04-23	2am-3am	12am-3am	inside	670_GGACTCCTCCTCATGC		3231333	267286	2964047	1314700	44.35	Yes		37669	1259	3.34	3296
15CAH237	CAH	2015	2015-04-23	2am-3am	12am-3am	inside	670_TAGGCATGCCTCATGC		4496086	342074	4154012	2763835	66.53	Yes		121407	4491	3.7	11172
15CAH238	CAH	2015	2015-04-23	5am-6am	3am-6am	inside	670_CTCTCTACCCTCATGC		9061210	822694	8238516	272708	3.31	Yes		8989	250	2.78	581
15CAH241	CAH	2015	2015-04-24	6pm-7pm	6pm-9pm	outside	670_CAGAGAGGCCTCATGC		7515994	613118	6902876	88314	1.28	No
15CAH246	CAH	2015	2015-04-24	7pm-8pm	6pm-9pm	outside	670_GCTACGCTCCTCATGC		5523743	397831	5125912	50682	0.99	No
15CAH267	CAH	2015	2015-04-25	2am-3am	12am-3am	outside	670_CGAGGCTGCCTCATGC		277528	26060	251468	157487	62.63	No
15CAH270	CAH	2015	2015-04-25	3am-4am	3am-6am	outside	670_AAGAGGCACCTCATGC		2229978	161211	2068767	82205	3.97	No
15CAH272	CAH	2015	2015-04-25	4am-5am	3am-6am	outside	670_GTAGAGGACCTCATGC		33784	5359	28425	11488	40.42	No
15CAH273	CAH	2015	2015-04-25	5am-6am	3am-6am	outside	670_TAAGGCGACTCGATAA		225694	17640	208054	142813	68.64	No
15CAH274	CAH	2015	2015-04-25	5am-6am	3am-6am	outside	670_CGTACTAGCTCGATAA		298817	22320	276497	183290	66.29	No
15CAH283	CAH	2015	2015-04-24	8pm-9pm	6pm-9pm	inside	670_AGGCAGAACTCGATAA		162084	13530	148554	92420	62.21	No
15CAH289	CAH	2015	2015-04-24	10pm-11pm	9pm-12am	inside	670_TCCTGAGCCTCGATAA		64929	6584	58345	33715	57.79	No
15CAH292	CAH	2015	2015-04-24	11pm-12am	9pm-12am	inside	670_GGACTCCTCTCGATAA		514134	44127	470007	329629	70.13	Yes		6869	419	6.1	933
15CAH293	CAH	2015	2015-04-25	12am-1am	12am-3am	inside	670_TAGGCATGCTCGATAA		2550866	203821	2347045	1680635	71.61	Yes		25073	2738	10.92	7765
15CAH294	CAH	2015	2015-04-25	12am-1am	12am-3am	inside	670_CTCTCTACCTCGATAA		585920	51078	534842	367611	68.73	Yes		8843	669	7.57	1661
15CAH298	CAH	2015	2015-04-25	5am-6am	3am-6am	inside	670_CAGAGAGGCTCGATAA		59842	6760	53082	8239	15.52	No
15CAH306	CAH	2015	2015-05-19	7pm-8pm	6pm-9pm	outside	670_GCTACGCTCTCGATAA		4628800	329602	4299198	3082272	71.69	Yes		45994	9029	19.63	25846
15CAH308	CAH	2015	2015-05-19	8pm-9pm	6pm-9pm	outside	670_CGAGGCTGCTCGATAA		224144	17676	206468	15175	7.35	No
15CAH325	CAH	2015	2015-05-20	3am-4am	3am-6am	outside	670_AAGAGGCACTCGATAA		1482391	115926	1366465	94057	6.88	No
15CAH326	CAH	2015	2015-05-20	3am-4am	3am-6am	outside	670_GTAGAGGACTCGATAA		192939	14864	178075	119891	67.33	No
15CAH327	CAH	2015	2015-05-20	3am-4am	3am-6am	outside	670_TAAGGCGATTAATATC		7019448	534116	6485332	85933	1.33	No
15CAH337	CAH	2015	2015-05-19	8pm-9pm	6pm-9pm	inside	670_CGTACTAGTTAATATC		408207	32181	376026	250313	66.57	Yes		8489	805	9.48	2022
15CAH339	CAH	2015	2015-05-19	9pm-10pm	9pm-12am	inside	670_AGGCAGAATTAATATC		4156513	291362	3865151	2683482	69.43	Yes		42721	8693	20.35	24667
15CAH340	CAH	2015	2015-05-19	9pm-10pm	9pm-12am	inside	670_TCCTGAGCTTAATATC		2276905	185735	2091170	1500822	71.77	Yes		21669	2264	10.45	6299
15CAH341	CAH	2015	2015-05-19	10pm-11pm	9pm-12am	inside	670_GGACTCCTTTAATATC		4193879	356366	3837513	2754475	71.78	Yes		37229	6086	16.35	17904
15CAH342	CAH	2015	2015-05-19	11pm-12am	9pm-12am	inside	670_TAGGCATGTTAATATC		5736337	420049	5316288	3846406	72.35	Yes		46119	7807	16.93	22174
15CAH344	CAH	2015	2015-05-19	11pm-12am	9pm-12am	inside	670_CTCTCTACTTAATATC		6382367	484019	5898348	4235782	71.81	Yes		45781	7598	16.6	22067
15CAH348	CAH	2015	2015-05-20	2am-3am	12am-3am	inside	670_CAGAGAGGTTAATATC		114672	12217	102455	25035	24.44	No
15CAH350	CAH	2015	2015-05-20	4am-5am	3am-6am	inside	670_GCTACGCTTTAATATC		4980811	372950	4607861	3263938	70.83	Yes		45450	8187	18.01	24435
15CAH356	CAH	2015	2015-05-27	8pm-9pm	6pm-9pm	outside	670_CGAGGCTGTTAATATC		2559743	193434	2366309	1695287	71.64	Yes		25780	3259	12.64	9142
15CAH358	CAH	2015	2015-05-27	9pm-10pm	9pm-12am	outside	670_AAGAGGCATTAATATC		47691	7898	39793	21999	55.28	No
15CAH362	CAH	2015	2015-05-27	10pm-11pm	9pm-12am	outside	670_GTAGAGGATTAATATC		262831	21673	241158	156477	64.89	No
15CAH365	CAH	2015	2015-05-27	10pm-11pm	9pm-12am	outside	670_TAAGGCGATCTATCGG		1537104	121453	1415651	1010483	71.38	Yes		25107	3996	15.92	11352
15CAH373	CAH	2015	2015-05-28	2am-3am	12am-3am	outside	670_CGTACTAGTCTATCGG		3782880	289215	3493665	2475962	70.87	Yes		37467	6628	17.69	19182
15CAH374	CAH	2015	2015-05-28	2am-3am	12am-3am	inside	670_AGGCAGAATCTATCGG		208049	16176	191873	130336	67.93	No
15CAH376	CAH	2015	2015-05-28	3am-4am	3am-6am	inside	670_TCCTGAGCTCTATCGG		405666	30321	375345	256839	68.43	Yes		8795	795	9.04	2098
15CAH377	CAH	2015	2015-05-28	3am-4am	3am-6am	inside	670_GGACTCCTTCTATCGG		5159408	439066	4720342	3351718	71.01	Yes		44979	8805	19.58	25626
15CAH380	CAH	2015	2015-05-28	4am-5am	3am-6am	inside	670_TAGGCATGTCTATCGG		144730	12582	132148	90724	68.65	No
15CAH382	CAH	2015	2015-05-28	5am-6am	3am-6am	inside	670_CTCTCTACTCTATCGG		606872	47486	559386	382223	68.33	Yes		11241	1211	10.77	3106
15CAH385	CAH	2015	2015-05-27	6pm-7pm	6pm-9pm	inside	670_CAGAGAGGTCTATCGG		2041873	166308	1875565	1329583	70.89	Yes		32801	6545	19.95	18756
15CAH388	CAH	2015	2015-05-27	7pm-8pm	6pm-9pm	inside	670_GCTACGCTTCTATCGG		22599	3848	18751	11015	58.74	No
15CAH392	CAH	2015	2015-05-27	8pm-9pm	6pm-9pm	inside	670_CGAGGCTGTCTATCGG		1781473	139183	1642290	1179265	71.81	Yes		23707	3588	15.13	9734
15CAH393	CAH	2015	2015-05-27	8pm-9pm	6pm-9pm	inside	670_AAGAGGCATCTATCGG		1615849	128843	1487006	1027799	69.12	Yes		24595	3841	15.62	10955
15CAH396	CAH	2015	2015-05-27	9pm-10pm	9pm-12am	inside	670_GTAGAGGATCTATCGG		112659	9347	103312	68650	66.45	No
15CAH399	CAH	2015	2015-05-28	12am-1am	12am-3am	inside	670_TAAGGCGAGAGTTCTT		55278	6416	48862	28085	57.48	No
15CAH401	CAH	2015	2015-05-28	3am-4am	3am-6am	inside	670_CGTACTAGGAGTTCTT		251106	20583	230523	117267	50.87	No
15LUP247	LUP	2015	2015-03-16	9pm-10pm	9pm-12am	inside	669_GCTACGCTATATTCTG		1770249	64665	1705584	105008	6.16	No
15LUP278	LUP	2015	2015-03-17	9pm-10pm	9pm-12am	outside	669_CGAGGCTGATATTCTG		21733	2947	18786	8962	47.71	No
15LUP287	LUP	2015	2015-03-17	10pm-11pm	9pm-12am	outside	669_AAGAGGCAATATTCTG		3298147	153166	3144981	11917	0.38	No
15LUP310	LUP	2015	2015-03-18	4am-5am	3am-6am	outside	669_GTAGAGGAATATTCTG		1593906	63770	1530136	5300	0.35	No
15LUP330	LUP	2015	2015-03-17	11pm-12am	9pm-12am	inside	669_TAAGGCGAACTACGCG		4018	531	3487	2310	66.25	No
15LUP331	LUP	2015	2015-03-18	12am-1am	12am-3am	inside	669_CGTACTAGACTACGCG		50300	3925	46375	17250	37.2	No
15LUP337	LUP	2015	2015-03-18	1am-2am	12am-3am	inside	669_AGGCAGAAACTACGCG		5513	1022	4491	2720	60.57	No
15LUP338	LUP	2015	2015-03-18	2am-3am	12am-3am	inside	669_TCCTGAGCACTACGCG		7236	928	6308	3300	52.31	No
15LUP342	LUP	2015	2015-03-18	3am-4am	3am-6am	inside	669_GGACTCCTACTACGCG		54652	2843	51809	24528	47.34	No
15LUP354	LUP	2015	2015-04-21	6pm-7pm	6pm-9pm	outside	669_TAGGCATGACTACGCG		836874	36202	800672	530285	66.23	Yes		18410	1870	10.16	4961
15LUP357	LUP	2015	2015-04-21	6pm-7pm	6pm-9pm	outside	669_CTCTCTACACTACGCG		503364	24046	479318	307760	64.21	Yes		13808	1298	9.4	3283
15LUP365	LUP	2015	2015-04-21	8pm-9pm	6pm-9pm	outside	669_CAGAGAGGACTACGCG		42328	2199	40129	20441	50.94	No
15LUP367	LUP	2015	2015-04-21	8pm-9pm	6pm-9pm	outside	669_GCTACGCTACTACGCG		86131	3975	82156	41554	50.58	No
15LUP379	LUP	2015	2015-04-21	10pm-11pm	9pm-12am	outside	669_CGAGGCTGACTACGCG		54307	2538	51769	29171	56.35	No
15LUP382	LUP	2015	2015-04-21	10pm-11pm	9pm-12am	outside	669_AAGAGGCAACTACGCG		22791	1568	21223	9347	44.04	No
15LUP384	LUP	2015	2015-04-21	11pm-12am	9pm-12am	outside	669_GTTGTGGCCCTCATGC		3052409	133992	2918417	1891928	64.83	Yes		113345	4709	4.15	10947
15LUP390	LUP	2015	2015-04-22	1am-2am	12am-3am	outside	669_GTGCACAACCTCATGC		6538	638	5900	3785	64.15	No
15LUP394	LUP	2015	2015-04-22	1am-2am	12am-3am	outside	669_ATTCGTTGCCTCATGC		458476	20250	438226	256013	58.42	Yes		17491	472	2.7	898
15LUP395	LUP	2015	2015-04-22	1am-2am	12am-3am	outside	669_CCATATGTCCTCATGC		77298	4505	72793	49099	67.45	No
15LUP400	LUP	2015	2015-04-22	2am-3am	12am-3am	outside	669_GTTGAACCCCTCATGC		2095566	104574	1990992	1339383	67.27	Yes		59253	2056	3.47	4349
15LUP404	LUP	2015	2015-04-22	3am-4am	3am-6am	outside	669_CCAAGCGACCTCATGC		1733328	93762	1639566	1100097	67.1	Yes		51792	1561	3.01	3451
15LUP408	LUP	2015	2015-04-22	4am-5am	3am-6am	outside	669_TAAGTTCGCCTCATGC		1367174	62541	1304633	781819	59.93	Yes		53908	1679	3.11	3379
15LUP410	LUP	2015	2015-04-22	5am-6am	3am-6am	outside	669_ATGCCGCTCCTCATGC		300627	12941	287686	149767	52.06	No
15LUP411	LUP	2015	2015-04-22	5am-6am	3am-6am	outside	669_CAAGTGTCCCTCATGC		2045012	112916	1932096	1356351	70.2	Yes		30373	1071	3.53	2017
15LUP413	LUP	2015	2015-04-21	6pm-7pm	6pm-9pm	inside	669_GAGGTGTACCTCATGC		1869371	89401	1779970	1050460	59.02	Yes		65009	2104	3.24	4356
15LUP426	LUP	2015	2015-04-21	8pm-9pm	6pm-9pm	inside	669_GAACACTGCCTCATGC		30582	2344	28238	18232	64.57	No
15LUP427	LUP	2015	2015-04-21	8pm-9pm	6pm-9pm	inside	669_CTAGTACGCCTCATGC		111977	6163	105814	72183	68.22	No
15LUP429	LUP	2015	2015-04-21	8pm-9pm	6pm-9pm	inside	669_GTTGTGGCCTCGATAA		346985	15914	331071	219115	66.18	Yes		9453	845	8.94	2119
15LUP433	LUP	2015	2015-04-21	9pm-10pm	9pm-12am	inside	669_GTGCACAACTCGATAA		77573	3463	74110	47725	64.4	No
15LUP434	LUP	2015	2015-04-21	10pm-11pm	9pm-12am	inside	669_ATTCGTTGCTCGATAA		23075	1140	21935	13744	62.66	No
15LUP435	LUP	2015	2015-04-21	11pm-12am	9pm-12am	inside	669_CCATATGTCTCGATAA		130468	5040	125428	69975	55.79	No
15LUP437	LUP	2015	2015-04-22	12am-1am	12am-3am	inside	669_GTTGAACCCTCGATAA		16906	2048	14858	9603	64.63	No
15LUP440	LUP	2015	2015-04-22	1am-2am	12am-3am	inside	669_CCAAGCGACTCGATAA		55935	3124	52811	30492	57.74	No
15LUP445	LUP	2015	2015-04-22	3am-4am	3am-6am	inside	669_TAAGTTCGCTCGATAA		580101	24310	555791	356947	64.22	Yes		12054	1147	9.52	2946
15LUP446	LUP	2015	2015-04-22	4am-5am	3am-6am	inside	669_ATGCCGCTCTCGATAA		34833	1621	33212	16249	48.93	No
15LUP447	LUP	2015	2015-04-22	4am-5am	3am-6am	inside	669_CAAGTGTCCTCGATAA		302383	13509	288874	184690	63.93	No
15LUP449	LUP	2015	2015-04-22	4am-5am	3am-6am	inside	669_GAGGTGTACTCGATAA		937792	42635	895157	566050	63.23	Yes		16927	1905	11.25	5126
15LUP452	LUP	2015	2015-04-22	5am-6am	3am-6am	inside	669_GAACACTGCTCGATAA		835570	38905	796665	549297	68.95	Yes		19965	2658	13.31	7216
15LUP453	LUP	2015	2015-04-22	5am-6am	3am-6am	inside	669_CTAGTACGCTCGATAA		169822	6392	163430	92112	56.36	No
15LUP465	LUP	2015	2015-04-28	6pm-7pm	6pm-9pm	outside	669_GTTGTGGCTTAATATC		33191	4226	28965	15179	52.4	No
15LUP475	LUP	2015	2015-04-28	8pm-9pm	6pm-9pm	outside	669_GTGCACAATTAATATC		11401	876	10525	4098	38.94	No
15LUP483	LUP	2015	2015-04-28	8pm-9pm	6pm-9pm	outside	669_ATTCGTTGTTAATATC		482294	19606	462688	272191	58.83	Yes		12173	1736	14.26	4601
15LUP494	LUP	2015	2015-04-28	11pm-12am	9pm-12am	outside	669_CCATATGTTTAATATC		19761	1482	18279	8275	45.27	No
15LUP495	LUP	2015	2015-04-28	11pm-12am	9pm-12am	outside	669_GTTGAACCTTAATATC		33089	4409	28680	16183	56.43	No
15LUP496	LUP	2015	2015-04-28	11pm-12am	9pm-12am	outside	669_CCAAGCGATTAATATC		26964	3318	23646	11590	49.01	No
15LUP503	LUP	2015	2015-04-29	2am-3am	12am-3am	outside	669_TAAGTTCGTTAATATC		914823	54189	860634	568618	66.07	Yes		15345	1607	10.47	4028
15LUP504	LUP	2015	2015-04-29	2am-3am	12am-3am	outside	669_ATGCCGCTTTAATATC		20969	1908	19061	9705	50.92	No
15LUP508	LUP	2015	2015-04-29	2am-3am	12am-3am	outside	669_CAAGTGTCTTAATATC		52250	3672	48578	25084	51.64	No
15LUP509	LUP	2015	2015-04-29	2am-3am	12am-3am	outside	669_GAGGTGTATTAATATC		25976	2830	23146	11143	48.14	No
15LUP515	LUP	2015	2015-04-29	3am-4am	3am-6am	outside	669_GAACACTGTTAATATC		16580	1765	14815	7714	52.07	No
15LUP517	LUP	2015	2015-04-29	3am-4am	3am-6am	outside	669_CTAGTACGTTAATATC		757322	40865	716457	459208	64.09	Yes		14135	1515	10.72	3877
15LUP523	LUP	2015	2015-04-29	5am-6am	3am-6am	outside	669_GTTGTGGCTCTATCGG		19920	2599	17321	11766	67.93	No
15LUP527	LUP	2015	2015-04-28	7pm-8pm	6pm-9pm	inside	669_GTGCACAATCTATCGG		344678	17414	327264	207325	63.35	Yes		8090	829	10.25	2166
15LUP528	LUP	2015	2015-04-28	7pm-8pm	6pm-9pm	inside	669_ATTCGTTGTCTATCGG		58488	2693	55795	25999	46.6	No
15LUP533	LUP	2015	2015-04-28	7pm-8pm	6pm-9pm	inside	669_CCATATGTTCTATCGG		23850	1430	22420	11053	49.3	No
15LUP540	LUP	2015	2015-04-28	9pm-10pm	9pm-12am	inside	669_GTTGAACCTCTATCGG		33986	3174	30812	16756	54.38	No
15LUP543	LUP	2015	2015-04-28	9pm-10pm	9pm-12am	inside	669_CCAAGCGATCTATCGG		66222	4344	61878	35185	56.86	No
15LUP547	LUP	2015	2015-04-28	11pm-12am	9pm-12am	inside	669_TAAGTTCGTCTATCGG		378265	19342	358923	68030	18.95	No
15LUP552	LUP	2015	2015-04-29	12am-1am	12am-3am	inside	669_ATGCCGCTTCTATCGG		133265	7450	125815	71061	56.48	No
15LUP554	LUP	2015	2015-04-29	2am-3am	12am-3am	inside	669_CAAGTGTCTCTATCGG		604552	29084	575468	369875	64.27	Yes		11569	1301	11.25	3251
15LUP555	LUP	2015	2015-04-29	2am-3am	12am-3am	inside	669_GAGGTGTATCTATCGG		888055	45199	842856	546660	64.86	Yes		14245	1547	10.86	4056
15LUP557	LUP	2015	2015-04-29	2am-3am	12am-3am	inside	669_GAACACTGTCTATCGG		17087	1436	15651	9896	63.23	No
15LUP562	LUP	2015	2015-04-29	4am-5am	3am-6am	inside	669_CTAGTACGTCTATCGG		56814	2995	53819	27137	50.42	No
15LUP563	LUP	2015	2015-04-29	4am-5am	3am-6am	inside	669_GTTGTGGCGAGTTCTT		3158909	182951	2975958	2069240	69.53	Yes		41471	5726	13.81	15561
15LUP566	LUP	2015	2015-04-29	5am-6am	3am-6am	inside	669_GTGCACAAGAGTTCTT		3821	386	3435	2304	67.07	No
15LUP571	LUP	2015	2015-05-26	6pm-7pm	6pm-9pm	outside	669_ATTCGTTGGAGTTCTT		7679	703	6976	4263	61.11	No
15LUP585	LUP	2015	2015-05-26	8pm-9pm	6pm-9pm	outside	669_CCATATGTGAGTTCTT		51393	2601	48792	27851	57.08	No
15LUP590	LUP	2015	2015-05-26	8pm-9pm	6pm-9pm	outside	669_GTTGAACCGAGTTCTT		1747783	99816	1647967	1113902	67.59	Yes		27944	3513	12.57	9501
15LUP596	LUP	2015	2015-05-26	9pm-10pm	9pm-12am	outside	669_CCAAGCGAGAGTTCTT		51370	3344	48026	29817	62.09	No
15LUP609	LUP	2015	2015-05-27	12am-1am	12am-3am	outside	669_TAAGTTCGGAGTTCTT		354500	19897	334603	219562	65.62	Yes		8139	545	6.7	1311
15LUP648	LUP	2015	2015-05-26	11pm-12am	9pm-12am	inside	669_ATGCCGCTGAGTTCTT		152214	8697	143517	90179	62.84	No
15LUP654	LUP	2015	2015-05-27	2am-3am	12am-3am	inside	669_CAAGTGTCGAGTTCTT		48026	2898	45128	19761	43.79	No
15LUP694	LUP	2015	2015-05-29	11pm-12am	9pm-12am	outside	669_GAGGTGTAGAGTTCTT		182965	9630	173335	99453	57.38	No
15LUP703	LUP	2015	2015-05-30	2am-3am	12am-3am	outside	669_GAACACTGGAGTTCTT		104211	6153	98058	62998	64.25	No
15LUP708	LUP	2015	2015-05-30	3am-4am	3am-6am	outside	669_CTAGTACGGAGTTCTT		11129	775	10354	4543	43.88	No
15LUP712	LUP	2015	2015-05-30	4am-5am	3am-6am	outside	669_GTTGTGGCGTTAAGAT		14116	1782	12334	7315	59.31	No
15LUP713	LUP	2015	2015-05-29	6pm-7pm	6pm-9pm	inside	669_GTGCACAAGTTAAGAT		3983	342	3641	1858	51.03	No
15LUP718	LUP	2015	2015-05-29	6pm-7pm	6pm-9pm	inside	669_ATTCGTTGGTTAAGAT		74852	2769	72083	22220	30.83	No
15LUP721	LUP	2015	2015-05-29	7pm-8pm	6pm-9pm	inside	669_CCATATGTGTTAAGAT		11051	655	10396	4731	45.51	No
15LUP731	LUP	2015	2015-05-29	9pm-10pm	9pm-12am	inside	669_GTTGAACCGTTAAGAT		4330055	184897	4145158	2841388	68.55	Yes		49605	9648	19.45	27898
								Mean	2047530	135406	1912124	1007380	51.67			58480	6443	12.92	25598
								Median	770643	46963	723046	207874	62.7			42820	5542	12.75	18499
								SD	2727701	190748	2543082	1484672	23.2			65548	5241	6.11	27846
								Min	3047	335	2712	701	0.06			6507	250	2.21	581
								Max	18788456	1446018	17342438	8124687	73.36			414280	24322	30.07	131792
								SE	152483	10663	142163	82996	1.3			5150	412	0.48	2188
